# Supplementary material for: Scoping review of infectious disease prevention, mitigation and management in passenger ships and at ports: mapping the literature to develop comprehensive and effective public health measures
Source: Trop Med Health. 2025 Jan 9;53:3. doi: 10.1186/s41182-025-00681-0 (PMC11716204; doi:10.1186/s41182-025-00681-0)
Supplement: Supplementary file 3 — Additional file 3. Data charting for scoping review of infectious disease PMM in passenger ships and ports—European HEALTHY SAILING project. Provides the data charted and URL link to the eligible records identified through the scoping review. [file 41182_2025_681_MOESM3_ESM.xlsx]

## Sheet: Sheet1
Data charting for scoping review of infectious disease PMM in passenger ships and ports - European HEALTHY SAILING project
Νο	Author(s)	Title	Journal or other source	Publication year	Publication type	Category of infectious disease addressed	Cruise ship	Ferry	Expedition type vessel	River cruise	Seaport	Port community	Passengers	Crew	Shore-side / port personnel / other stakeholders	General public	Public health measures applied to travellers	Public health measures applied to environment/ inanimate objects	Modelling of public health measures and / or modelling of other factors	Region	Link to publication
1	Abaya AR, Lorenzo De Rivera JJ, Roldan S, Sarmiento R	Does long-term length of stay on board affect the repatriation rates of seafarers?	International Maritime Health	2018	Peer-reviewed – original article	All infectious diseases/diseases in more than one category	YES	YES	YES	YES	NO	NO	NO	YES	NO	NO	NO	NO	NO	All regions/more than one region	https://pubmed.ncbi.nlm.nih.gov/34428876/
2	Acevedo F, Diskin AL, Dahl E	Varicella at sea: a two-year study on cruise ships	International Maritime Health	2011	Peer-reviewed – original article	Specific for other vaccine-preventable diseases (varicella, measles, rubella, mumps etc.)	YES	NO	NO	NO	NO	NO	YES	YES	NO	NO	YES	NO	NO	All regions/more than one region	https://pubmed.ncbi.nlm.nih.gov/22544501/#:~:text=Results%3A%20During%20two%20years%20187,vaccination%20cost%20of%20US%20%24%20283%2C832
3	Adachi T, Chong JM, Nakajima N, Sano M, Yamazaki J, Miyamoto I, Nishioka H, Akita H, Sato Y, Kataoka M, Katano H, Tobiume M, Sekizuka T, Itokawa K, Kuroda M, Suzuki T	Clinicopathologic and Immunohistochemical Findings from Autopsy of Patient with COVID-19, Japan	Emerging Infectious Diseases	2020	Peer-reviewed – other	Specific for respiratory diseases (ILI, COVID-19, SARS-CoV-1)	YES	NO	NO	NO	NO	NO	YES	NO	NO	NO	NO	NO	NO	Other	https://wwwnc.cdc.gov/eid/article/26/9/pdfs/20-1353.pdf
4	Ahmed W, Bertsch PM, Angel N, Bibby K, Bivins A, Dierens L, Edson J, Ehret J, Gyawali P, Hamilton KA, Hosegood I, Hugenholtz P, Jiang G, Kitajima M, Sichani HT, Shi J, Shimko KM, Simpson SL, Smith WJM, Symonds EM, Thomas KV, Verhagen R, Zaugg J, Mueller JF	Detection of SARS-CoV-2 RNA in commercial passenger aircraft and cruise ship wastewater: A surveillance tool for assessing the presence of COVID-19 infected travellers	Journal of Travel Medicine	2021	Peer-reviewed – original article	Specific for respiratory diseases (ILI, COVID-19, SARS-CoV-1)	YES	NO	NO	NO	NO	NO	NO	NO	NO	NO	NO	YES	NO	Other	https://pubmed.ncbi.nlm.nih.gov/32662867/
5	Algarni H, Memish ZA, Assiri AM	Health conditions for travellers to Saudi Arabia for the pilgrimage to Mecca (Hajj) – 2015	Journal of Epidemiology and Global Health	2016	Peer-reviewed – other	Specific for vector-borne diseases (malaria, Zika etc.)	YES	YES	YES	YES	YES	NO	NO	NO	NO	NO	YES	YES	NO	All regions/more than one region	https://pubmed.ncbi.nlm.nih.gov/26184362/
6	Alvarez-Leon EE, Fernandez-Nakoura DM, Lopez-Villarrubia E, Aleman-Sanchez JJ	Real-world experience on cruise ships in the Canary Islands highlights that safe travel is possible	Journal of Travel Medicine	2022	Peer-reviewed – original article	Specific for respiratory diseases (ILI, COVID-19, SARS-CoV-1)	YES	NO	NO	NO	YES	NO	YES	YES	YES	NO	YES	YES	NO	Europe	https://pubmed.ncbi.nlm.nih.gov/35032391/
7	American College of Emergency Physicians	Cruise Ship Health Care Guidelines Policy Resource and Education Paper (PREP)	American College of Emergency Physicians	2021	Industry guidance - regional/national	All infectious diseases/diseases in more than one category	YES	NO	NO	NO	NO	NO	NO	NO	NO	NO	YES	NO	NO	All regions/more than one region	https://www.acep.org/patient-care/policy-statements/health-care-guidelines-for-cruise-ship-medical-facilities
8	Anagnostopoulos L, Kourentis L, Dávila Cornejo M, Lorente IM, Dionisio M, Marotta C, Hadjichristodoulou C, Mouchtouri VA	Using the Intra-Action Review Methodology at European Level to Assess Effectiveness of Measures for Cruise Ship Operations in the COVID-19 Context	Medical Sciences Forum	2022	Peer-reviewed – other	Specific for respiratory diseases (ILI, COVID-19, SARS-CoV-1)	YES	NO	NO	NO	YES	NO	YES	YES	YES	NO	YES	NO	NO	Europe	https://www.mdpi.com/2673-9992/13/1/14
9	Anagnostopoulos L, Kourentis L, Papadakis A, Mouchtouri VA	Re-Starting the Cruise Sector during the COVID-19 Pandemic in Greece: Assessing Effectiveness of Port Contingency Planning	International Journal of Environmental Research and Public Health	2022	Peer-reviewed – original article	Specific for respiratory diseases (ILI, COVID-19, SARS-CoV-1)	YES	NO	NO	NO	YES	NO	YES	YES	YES	NO	YES	NO	NO	Europe	https://www.mdpi.com/1660-4601/19/20/13262
10	Anan H, Kondo H, Takeuchi I, Nakamori T, Ikeda Y, Akasaka O, Koido Y	Medical Transport for 769 COVID-19 Patients on a Cruise Ship by Japan Disaster Medical Assistance Team	Disaster Medicine and Public Health Preparedness	2020	Peer-reviewed – original article	Specific for respiratory diseases (ILI, COVID-19, SARS-CoV-1)	YES	NO	NO	NO	YES	YES	YES	YES	NO	NO	YES	NO	NO	Other	https://www.ncbi.nlm.nih.gov/pmc/articles/PMC7298096/
11	Aoki Y, Amaya Dimas LDC	Influenza epidemic on a world cruise ship: A descriptive study	Travel Medicine and Infectious Disease	2021	Peer-reviewed – original article	Specific for respiratory diseases (ILI, COVID-19, SARS-CoV-1)	YES	NO	NO	NO	NO	NO	YES	NO	NO	NO	YES	NO	NO	All regions/more than one region	https://pubmed.ncbi.nlm.nih.gov/34688891/
12	Appave D	Medical Issues in the ILO's Draft Consolidated Maritime Labour Convention	International Maritime Health	2005	Peer-reviewed – other	All infectious diseases/diseases in more than one category	YES	YES	NO	NO	YES	NO	NO	YES	NO	NO	NO	NO	NO	All regions/more than one region	https://pubmed.ncbi.nlm.nih.gov/16532593/
13	Arashiro T, Furukawa K, Nakamura A	COVID-19 in 2 Persons with Mild Upper Respiratory Tract Symptoms on a Cruise Ship, Japan	Emerging Infectious Diseases	2020	Peer-reviewed – other	Specific for respiratory diseases (ILI, COVID-19, SARS-CoV-1)	YES	NO	NO	NO	NO	NO	NO	YES	NO	NO	NO	NO	NO	Other	https://wwwnc.cdc.gov/eid/article/26/6/pdfs/20-0452.pdf
14	Arashiro T, Nakamura S, Asami T, Mikuni H, Fujiwara E, Sakamoto S, et al.	SARS-CoV-2 and Legionella co-infection in a person returning from a Nile cruise	Journal of Travel Medicine	2020	Peer-reviewed – other	All infectious diseases/diseases in more than one category	NO	NO	NO	YES	NO	NO	YES	NO	NO	NO	NO	NO	NO	Other	https://pubmed.ncbi.nlm.nih.gov/32297939/
15	Arvanitoyannis IS, Hadjichristodoulou C, Tserkezou P, Mouchtouri V, Kremastinou J, Nichols G	EU Legislation on Food and Potable Water Safety which could be Potentially Applied on Board Ferries and Cruise Ships: A Comparison with US Legislation	Critical Reviews in Food Science and Nutrition	2010	Peer-reviewed – original article	All infectious diseases/diseases in more than one category	YES	YES	NO	NO	NO	NO	NO	NO	NO	NO	NO	YES	NO	All regions/more than one region	https://pubmed.ncbi.nlm.nih.gov/20544443/
16	Association of Arctic Expedition Cruise Operators	AECO - Clean Ships Healthy People	Association of Arctic Expedition Cruise Operators	Unknown	Industry guidance - regional/national	Specific for respiratory diseases (ILI, COVID-19, SARS-CoV-1)	NO	NO	YES	NO	YES	NO	YES	YES	YES	NO	YES	NO	NO	All regions/more than one region	https://www.aeco.no/resources-and-tools/
17	Association of Arctic Expedition Cruise Operators	AECO’s COVID-19 Regional Update	Association of Arctic Expedition Cruise Operators	2022	Industry guidance - regional/national	Specific for respiratory diseases (ILI, COVID-19, SARS-CoV-1)	NO	NO	YES	NO	YES	NO	YES	YES	NO	NO	YES	NO	NO	All regions/more than one region	https://www.aeco.no/resources-and-tools/
18	Association of Arctic Expedition Cruise Operators	Guideline for expedition cruises (coastal cruises) on and around Svalbard during the Covid-19 Pandemic 2020	Association of Arctic Expedition Cruise Operators	2020	Industry guidance - regional/national	Specific for respiratory diseases (ILI, COVID-19, SARS-CoV-1)	NO	NO	YES	NO	YES	YES	YES	YES	NO	NO	YES	YES	NO	All regions/more than one region	https://www.aeco.no/wp-content/uploads/2021/07/2020-07-15-guideline-for-expedition-cruises-svalbard-during-the-covid-19-v20-en.pdf
19	Awoniyi O	The Petri-Dish Effect	Disaster Medicine and Public Health Preparedness	2020	Peer-reviewed – other	Specific for respiratory diseases (ILI, COVID-19, SARS-CoV-1)	YES	NO	NO	NO	NO	NO	NO	NO	NO	NO	YES	NO	NO	Other	https://www.cambridge.org/core/article/petridish-effect/FD075E5B8BF2D7866E1B63528906F737 https://www.cambridge.org/core/services/aop-cambridge-core/content/view/FD075E5B8BF2D7866E1B63528906F737/S1935789320000671a.pdf/div-class-title-the-petri-dish-effect-div.pdf
20	Azanza PV, Cornago DF	Estimation of human exposure to bacterial pathogens in drinking water of Philippine passenger ships	Food Science and Technology Research	2005	Peer-reviewed – original article	Specific for gastroenteritis	NO	YES	NO	NO	NO	NO	NO	NO	NO	NO	NO	YES	NO	Other	https://www.jstage.jst.go.jp/article/fstr/11/3/11_3_332/_pdf
21	Azara A, Piana A, Sotgiu G, Dettori M, Deriu M.G, Masia MD, Are BM, Muresu E	Prevalence study of Legionella spp. contamination in ferries and cruise ships	BMC Public Health	2006	Peer-reviewed – original article	Specific for Legionnaires’ disease	YES	YES	NO	NO	NO	NO	NO	NO	NO	NO	NO	YES	NO	Europe	https://pubmed.ncbi.nlm.nih.gov/16620388/
22	Azimi P, Keshavarz Z, Cedeno Laurent JG, Stephens B, Allen JG	Mechanistic transmission modeling of COVID-19 on the Diamond Princess cruise ship demonstrates the importance of aerosol transmission	Proceedings of the National Academy of Sciences of the United States of America	2021	Peer-reviewed – original article	Specific for respiratory diseases (ILI, COVID-19, SARS-CoV-1)	YES	NO	NO	NO	NO	NO	YES	YES	NO	NO	NO	NO	YES	Other	https://www.pnas.org/doi/pdf/10.1073/pnas.2015482118
23	Batista B, Dickenson D, Gurski K, Kebe M, Rankin N	Minimizing disease spread on a quarantined cruise ship: A model of COVID-19 with asymptomatic infections	Mathematical Biosciences	2020	Peer-reviewed – original article	Specific for respiratory diseases (ILI, COVID-19, SARS-CoV-1)	YES	NO	NO	NO	NO	NO	YES	YES	NO	NO	YES	NO	YES	Other	https://pubmed.ncbi.nlm.nih.gov/32777227/
24	Baur X, Oldenburg M, Hüsing UP	The Hamburg Port Health Center: history, organisation, activities	International Maritime Health	2005	Peer-reviewed – original article	All infectious diseases/diseases in more than one category	YES	YES	YES	YES	YES	NO	YES	YES	YES	NO	YES	YES	NO	Europe	https://pubmed.ncbi.nlm.nih.gov/16532594/
25	Bautista, LA, Moreno I, Dávila M.	The Soft Power Approach to Ship Sanitation	Medical Sciences Forum	2022	Peer-reviewed – other	All infectious diseases/diseases in more than one category	YES	YES	NO	NO	YES	NO	NO	NO	YES	NO	NO	YES	NO	Europe	https://www.mdpi.com/2673-9992/13/1/4
26	Beatty ME, Bopp CA, Wells JG, Greene KD, Puhr ND, Mintz ED	Enterotoxin-producing Escherichia coli O169:H41, United States	Emerging Infectious Diseases	2004	Peer-reviewed – original article	Specific for gastroenteritis	YES	NO	NO	NO	NO	NO	YES	YES	NO	NO	NO	NO	NO	All regions/more than one region	https://pubmed.ncbi.nlm.nih.gov/15109427/
27	Bell TR, Kornylo Duong K, Finelli L, Slaten DD	Influenza surveillance on cruise ships	American Journal of Preventive Medicine	2014	Peer-reviewed – other	Specific for respiratory diseases (ILI, COVID-19, SARS-CoV-1)	YES	NO	NO	NO	NO	NO	YES	YES	NO	NO	YES	NO	NO	All regions/more than one region	https://www.ajpmonline.org/article/S0749-3797(13)00587-4/pdf
28	Beran RG	The coronavirus (COVID-19) pandemic in Australia – history and potential lessons	Medicine and Law	2020	Peer-reviewed – original article	Specific for respiratory diseases (ILI, COVID-19, SARS-CoV-1)	YES	NO	NO	NO	NO	NO	YES	YES	NO	YES	NO	NO	NO	Other	https://pesquisa.bvsalud.org/global-literature-on-novel-coronavirus-2019-ncov/resource/pt/covidwho-822697
29	Bernard H, Frank C	Cluster of hepatitis A cases among travellers returning from Egypt, Germany, September through November 2008	Eurosurveillance	2009	Peer-reviewed – original article	Specific for other vaccine-preventable diseases (varicella, measles, rubella, mumps etc.)	NO	NO	NO	YES	NO	YES	YES	NO	NO	NO	NO	NO	NO	Europe	https://pubmed.ncbi.nlm.nih.gov/19161724/
30	Bert F, Scaioli G, Gualano MR, Passi S, Specchia ML, Cadeddu C, Viglianchino C, Siliquini R	Norovirus Outbreaks on Commercial Cruise Ships: A Systematic Review and New Targets for the Public Health Agenda	Food and Environmental Virology	2014	Peer-reviewed – review	Specific for gastroenteritis	YES	NO	NO	NO	NO	NO	YES	YES	NO	NO	NO	NO	NO	All regions/more than one region	https://pubmed.ncbi.nlm.nih.gov/24838574/
31	Beyrer K, Lai S, Dreesman J, Lee JV, Joseph C, Harrison T, Surman-Lee S, Lück C, Brodhun B, Buchholz U, Windorfer A	Legionnaires' disease outbreak associated with a cruise liner, August 2003: Epidemiological and microbiological findings	Epidemiology and Infection	2007	Peer-reviewed – original article	Specific for Legionnaires’ disease	YES	NO	NO	NO	NO	NO	YES	NO	NO	NO	YES	YES	NO	Europe	https://www.ncbi.nlm.nih.gov/pmc/articles/PMC2870631/
32	Bhatia N, Sarwal S, Robinson H, Geduld J, Huneault F, Schreiner H, Collins S, Hickey R	Federal public health strategies to minimize the importation of communicable diseases into Canada	Canada Communicable Disease Report = Relevé des maladies transmissibles au Canada	2015	Peer-reviewed – other	All infectious diseases/diseases in more than one category	YES	YES	YES	NO	YES	NO	YES	YES	YES	NO	YES	YES	NO	Other	https://www.ncbi.nlm.nih.gov/pmc/articles/PMC5868714/
33	Bledsoe GH, Brill JD, Zak D, Li G	Injury and illness aboard an Antarctic cruise ship	Wilderness & Environmental Medicine	2007	Peer-reviewed – original article	All infectious diseases/diseases in more than one category	NO	NO	YES	NO	NO	NO	YES	NO	NO	NO	NO	NO	NO	Other	https://www.sciencedirect.com/science/article/pii/S1080603207702016
34	Borborema SE, Silva DB, Silva KC, Pinho MA, Curti SP, Paiva TM, Santos CL	Molecular characterization of influenza B virus outbreak on a cruise ship in Brazil 2012	Revista do Instituto de Medicina Tropical de Sao Paulo	2014	Peer-reviewed – original article	Specific for respiratory diseases (ILI, COVID-19, SARS-CoV-1)	YES	NO	NO	NO	NO	NO	YES	YES	NO	NO	YES	NO	NO	Other	https://www.ncbi.nlm.nih.gov/pmc/articles/PMC4085868/
35	Bouricha M, Samad MA, Levy PY, Raoult D, Drancourt M	Point-of-care syndrome-based, rapid diagnosis of infections on commercial ships	Journal of Travel Medicine	2014	Peer-reviewed – original article	All infectious diseases/diseases in more than one category	YES	NO	NO	NO	NO	NO	YES	NO	NO	NO	YES	NO	NO	All regions/more than one region	https://pubmed.ncbi.nlm.nih.gov/24298957/
36	Boxman IL, Dijkman R, te Loeke NA, Hagele G, Tilburg JJ, Vennema H, et al.	Environmental swabs as a tool in norovirus outbreak investigation, including outbreaks on cruise ships	Journal of Food Protection	2009	Peer-reviewed – original article	Specific for gastroenteritis	YES	NO	NO	NO	NO	NO	NO	NO	NO	NO	NO	YES	NO	All regions/more than one region	https://pubmed.ncbi.nlm.nih.gov/19205471/
37	Boyce TG, Mintz ED, Greene KD, Wells JG, Hockin JC, Morgan D, Tauxe RV	Vibrio cholerae O139 Bengal infections among tourists to Southeast Asia: an intercontinental foodborne outbreak	Journal of Infectious Diseases	1995	Peer-reviewed – original article	Specific for gastroenteritis	YES	NO	NO	NO	NO	NO	YES	NO	NO	NO	NO	NO	NO	All regions/more than one region	https://pubmed.ncbi.nlm.nih.gov/7594688/
38	Braidotti L, Bertagna S, Dodero M, Piu M, Marinò A, Bucci V	Identification of measures to contain the outbreaks on passenger ships using pedestrian simulations	Procedia Computer Science	2022	Peer-reviewed – original article	Specific for respiratory diseases (ILI, COVID-19, SARS-CoV-1)	YES	YES	YES	YES	NO	NO	NO	NO	NO	NO	YES	YES	YES	All regions/more than one region	https://www.sciencedirect.com/science/article/pii/S1877050922003660
39	Brennan MM, Hendrick L, O’Brien D, Burke S, Boland M, Murray H	Seawater Contamination of Potable Water Shoreside during Freight Ferry Bunkering at an International Port	Medical Sciences Forum	2022	Peer-reviewed – other	All infectious diseases/diseases in more than one category	NO	YES	NO	NO	YES	YES	NO	NO	NO	NO	NO	YES	NO	Europe	https://www.mdpi.com/2673-9992/13/1/11
40	Brewster RK, Sundermann A, Boles C	Lessons learned for COVID-19 in the cruise ship industry	revista do Instituto de Medicina Tropical de Sao Paulo	2020	Peer-reviewed – other	Specific for respiratory diseases (ILI, COVID-19, SARS-CoV-1)	YES	NO	NO	NO	NO	NO	NO	NO	NO	NO	YES	YES	NO	USA	https://journals.sagepub.com/doi/full/10.1177/0748233720964631
41	Brotherton JM, Delpech VC, Gilbert GL, Hatzi S, Paraskevopoulos PD, McAnulty JM; Cruise Ship Outbreak Investigation Team	A large outbreak of influenza A and B on a cruise ship causing widespread morbidity	Epidemiology and Infection	2003	Peer-reviewed – original article	Specific for respiratory diseases (ILI, COVID-19, SARS-CoV-1)	YES	NO	NO	NO	NO	NO	YES	YES	NO	NO	YES	YES	NO	Other	https://pubmed.ncbi.nlm.nih.gov/12729195/#:~:text=Abstract,been%20circulating%20on%20the%20ship.
42	Browne A, Ahmad SS, Beck CR, Nguyen-Van-Tam JS	The roles of transportation and transportation hubs in the propagation of influenza and coronaviruses: a systematic review	Journal of Travel Medicine	2016	Peer-reviewed – review	Specific for respiratory diseases (ILI, COVID-19, SARS-CoV-1)	YES	NO	NO	NO	YES	NO	YES	YES	NO	NO	NO	NO	NO	All regions/more than one region	https://pubmed.ncbi.nlm.nih.gov/26782122/
43	Bryant DA, Mintz ED, Puhr ND, Griffin PM, Petras RE	Colonic epithelial lymphocytosis associated with an epidemic of chronic diarrhea	American Journal of Surgical Pathology	1996	Peer-reviewed – original article	Specific for gastroenteritis	YES	NO	NO	NO	NO	NO	YES	NO	NO	NO	NO	NO	NO	All regions/more than one region	https://pubmed.ncbi.nlm.nih.gov/8764747/
44	Bunyan K.	Pandemic planning in the shipping industry—lessons learnt from the 2009 Influenza Pandemic	International Maritime Health	2011	Peer-reviewed – other	Specific for respiratory diseases (ILI, COVID-19, SARS-CoV-1)	YES	NO	NO	NO	YES	NO	YES	NO	NO	NO	YES	NO	NO	USA	https://pubmed.ncbi.nlm.nih.gov/22258847/
45	Burns J, Movsisyan A, Stratil JM, Coenen M, Emmert-Fees KM, Geffert K, Hoffmann S, Horstick O, Laxy M, Pfadenhauer LM, von Philipsborn P, Sell K, Voss S, Rehfuess E	Travel-related control measures to contain the COVID-19 pandemic: a rapid review	Cochrane Database Syst Rev	2020	Peer-reviewed – review	Specific for respiratory diseases (ILI, COVID-19, SARS-CoV-1)	YES	NO	NO	NO	YES	NO	YES	YES	NO	NO	YES	NO	YES	All regions/more than one region	https://pubmed.ncbi.nlm.nih.gov/33502002/
46	Campagna A, Mela M, Latorre M, Zedda F, Althaus T, Voiglio E	Maritime Public Health Cross Border Cooperation: Principality of Monaco and Italian Liguria Health Port Authority Best Practices	Medical Sciences Forum	2022	Peer-reviewed – other	Specific for respiratory diseases (ILI, COVID-19, SARS-CoV-1)	YES	YES	NO	NO	YES	NO	NO	NO	YES	NO	YES	NO	NO	All regions/more than one region	https://www.mdpi.com/2673-9992/13/1/23
47	Campagna A, Russo RM	Cruise Ships and Ferries’ Medical Facilities’ Requirements: An Operative Guideline Used in Authorization	Medical Sciences Forum	2022	Peer-reviewed – other	All infectious diseases/diseases in more than one category	YES	YES	NO	NO	NO	NO	NO	NO	NO	NO	NO	NO	NO	All regions/more than one region	https://www.mdpi.com/2673-9992/13/1/27
48	Canada Communicable Disease Report	Influenza in travellers to Alaska, the Yukon Territory, and on west coast cruise ships, summer of 1999	Canada Communicable Disease Report = Relevé des maladies transmissibles au Canada	1999	Peer-reviewed – original article	Specific for respiratory diseases (ILI, COVID-19, SARS-CoV-1)	YES	NO	NO	NO	NO	NO	YES	NO	NO	NO	YES	NO	NO	All regions/more than one region	https://pubmed.ncbi.nlm.nih.gov/10510527/
49	Canadian Centre for Occupational Health and Safety	Coronavirus (COVID-19) - Tips	Government of Canada	2022	Technical guidance / guideline – regional or national organization / authority	Specific for respiratory diseases (ILI, COVID-19, SARS-CoV-1)	YES	NO	NO	NO	NO	NO	YES	YES	YES	NO	YES	YES	NO	Other	https://www.ccohs.ca/covid19/cruise-operations/
50	Canadian Department of Health	Potable Water on Board Trains, Vessels, Aircraft and Buses Regulations (SOR/2016-43)	Government of Canada	2022	Legislation / regulation – regional or national organization / authority	All infectious diseases/diseases in more than one category	YES	YES	YES	NO	NO	NO	NO	NO	NO	NO	NO	YES	NO	Other	https://laws-lois.justice.gc.ca/eng/regulations/sor-2016-43/FullText.html
51	Carling PC, Bruno-Murtha LA, Griffiths JK	Cruise ship environmental hygiene and the risk of norovirus infection outbreaks: An objective assessment of 56 vessels over 3 years	Clinical Infectious Diseases	2009	Peer-reviewed – original article	Specific for gastroenteritis	YES	NO	NO	NO	NO	NO	NO	NO	NO	NO	NO	YES	NO	USA	https://pubmed.ncbi.nlm.nih.gov/19814610/
52	Carron M, Emeyriat N, Levraut J, Blondeau N.	Cruise ship pathologies in remote regions	International Maritime Health	2018	Peer-reviewed – original article	All infectious diseases/diseases in more than one category	NO	NO	YES	NO	NO	NO	YES	YES	NO	NO	NO	NO	NO	Other	https://pubmed.ncbi.nlm.nih.gov/29939383/
53	Carter T	Seafarers and infectious disease - Directions for future research	Travel Medicine and Infectious Disease	2013	Peer-reviewed – other	All infectious diseases/diseases in more than one category	YES	YES	YES	YES	YES	NO	NO	YES	NO	NO	NO	NO	NO	All regions/more than one region	https://pubmed.ncbi.nlm.nih.gov/23702426/
54	Castellani Pastoris M, Lo Monaco R, Goldoni P, Mentore B, Balestra G, Ciceroni L, Visca P	Legionnaires' disease on a cruise ship linked to the water supply system: clinical and public health implications	Clinical Infectious Diseases	1999	Peer-reviewed – original article	Specific for Legionnaires’ disease	YES	NO	NO	NO	NO	NO	YES	YES	NO	NO	YES	YES	NO	Europe	https://pubmed.ncbi.nlm.nih.gov/10028067/
55	Centers for Disease Control and Prevention	Travel - Monkeypox virus	Centers for Disease Prevention and Control	2022	Technical guidance / guideline – regional or national organization / authority	Specific for sexually transmitted diseases (MPX, others)	NO	NO	NO	NO	YES	NO	YES	NO	NO	NO	YES	NO	NO	All regions/more than one region	https://www.cdc.gov/poxvirus/monkeypox/travel/index.html
56	Centers for Disease Control and Prevention	Update: outbreaks of cyclosporiasis -- United States and Canada, 1997	Morbidity and Mortality Weekly Report	1997	Peer-reviewed – original article	Specific for gastroenteritis	YES	NO	NO	NO	NO	NO	YES	YES	NO	NO	NO	NO	NO	All regions/more than one region	https://pubmed.ncbi.nlm.nih.gov/9191032/
57	Centers for Disease Control and Prevention	Norovirus activity--United States, 2002	Morbidity and Mortality Weekly Report	2003	Peer-reviewed – original article	Specific for gastroenteritis	YES	NO	NO	NO	NO	NO	YES	YES	NO	NO	NO	NO	NO	USA	https://pubmed.ncbi.nlm.nih.gov/12570319/
58	Centers for Disease Control and Prevention	Update: outbreak of Legionnaires' disease associated with a cruise ship, 1994	Morbidity and Mortality Weekly Report	1994	Peer-reviewed – original article	Specific for Legionnaires’ disease	YES	NO	NO	NO	NO	NO	YES	NO	NO	NO	NO	YES	NO	USA	https://pubmed.ncbi.nlm.nih.gov/8047054/
59	Centers for Disease Control and Prevention	Cruise-ship--associated Legionnaires disease, November 2003-May 2004	Morbidity and Mortality Weekly Report	2005	Peer-reviewed – original article	Specific for Legionnaires’ disease	YES	NO	NO	NO	NO	NO	YES	NO	NO	NO	YES	NO	NO	USA	https://www.cdc.gov/mmwr/preview/mmwrhtml/mm5445a2.htm
60	Centers for Disease Control and Prevention	Influenza B virus outbreak on a cruise ship--Northern Europe, 2000	Morbidity and Mortality Weekly Report	2001	Peer-reviewed – original article	Specific for respiratory diseases (ILI, COVID-19, SARS-CoV-1)	YES	NO	NO	NO	NO	NO	YES	YES	NO	NO	YES	NO	NO	Europe	https://www.cdc.gov/mmwr/preview/mmwrhtml/mm5008a1.htm
61	Centers for Disease Control and Prevention	Outbreak of Shigella flexneri 2a Infections on a Cruise Ship	Morbidity and Mortality Weekly Report	1994	Peer-reviewed – original article	Specific for gastroenteritis	YES	NO	NO	NO	NO	NO	YES	YES	NO	NO	NO	NO	NO	All regions/more than one region	https://www.cdc.gov/mmwr/preview/mmwrhtml/00032506.htm
62	Centers for Disease Control and Prevention	Outbreaks of Gastroenteritis Associated with Noroviruses on Cruise Ships --- United States, 2002	Morbidity and Mortality Weekly Report	2002	Peer-reviewed – original article	Specific for gastroenteritis	YES	NO	NO	NO	NO	NO	YES	YES	NO	NO	YES	YES	NO	All regions/more than one region	https://www.cdc.gov/mmwr/preview/mmwrhtml/mm5149a2.htm
63	Centers for Disease Control and Prevention	Rubella among crew members of commercial cruise ships - Florida, 1997	Morbidity and Mortality Weekly Report	1998	Peer-reviewed – original article	Specific for other vaccine-preventable diseases (varicella, measles, rubella, mumps etc.)	YES	NO	NO	NO	NO	NO	YES	YES	NO	NO	YES	NO	NO	USA	https://pubmed.ncbi.nlm.nih.gov/9436714/
64	Centers for Disease Control and Prevention	CDC Yellow Book Chapter 8 Cruise Ship Travel	Centers for Disease Prevention and Control	2019	Technical guidance / guideline – regional or national organization / authority	All infectious diseases/diseases in more than one category	YES	NO	NO	NO	NO	NO	YES	NO	NO	NO	YES	NO	NO	USA	https://wwwnc.cdc.gov/travel/yellowbook/2020/travel-by-air-land-sea/cruise-ship-travel
65	Centers for Disease Control and Prevention	CDC’s role in helping cruise ship travelers during the COVID-19 pandemic	Centers for Disease Prevention and Control	2020	Report – regional or national organization / authority	Specific for respiratory diseases (ILI, COVID-19, SARS-CoV-1)	YES	NO	NO	NO	NO	NO	YES	YES	NO	NO	NO	NO	NO	USA	https://stacks.cdc.gov/view/cdc/87866
66	Centers for Disease Control and Prevention	Guidance for Cruise Ships on Influenza-like Illness (ILI) Management	Centers for Disease Prevention and Control	2016	Technical guidance / guideline – regional or national organization / authority	Specific for respiratory diseases (ILI, COVID-19, SARS-CoV-1)	YES	NO	NO	NO	NO	NO	YES	YES	NO	NO	YES	NO	NO	USA	https://www.cdc.gov/quarantine/cruise/management/guidance-cruise-ships-influenza-updated.html#print
67	Centers for Disease Control and Prevention	Guidance for Cruise Ships on Varicella (Chickenpox) Management	Centers for Disease Prevention and Control	2016	Technical guidance / guideline – regional or national organization / authority	Specific for other vaccine-preventable diseases (varicella, measles, rubella, mumps etc.)	YES	NO	NO	NO	NO	NO	YES	YES	NO	NO	YES	YES	NO	USA	https://www.cdc.gov/quarantine/cruise/management/guidance-cruise-ships-varicella.html#print
68	Centers for Disease Control and Prevention	Guidance for Maritime Vessels on the Mitigation and Management of COVID-19	Centers for Disease Prevention and Control	2022	Technical guidance / guideline – regional or national organization / authority	Specific for respiratory diseases (ILI, COVID-19, SARS-CoV-1)	YES	NO	NO	NO	YES	YES	YES	YES	YES	NO	YES	YES	NO	USA	https://www.cdc.gov/quarantine/maritime/covid-19-ship-guidance.html#print
69	Centers for Disease Control and Prevention	Guidance for Resumption of Cruise Operations After No-Sail Period or Reduced Operation - Controlling Legionella	Centers for Disease Prevention and Control	2021	Technical guidance / guideline – regional or national organization / authority	Specific for Legionnaires’ disease	YES	NO	NO	NO	NO	NO	NO	NO	NO	NO	NO	YES	NO	USA	https://www.cdc.gov/legionella/wmp/cruise-ship-operators/#print
70	Centers for Disease Control and Prevention	Interim Guidance for Cruise Ships during the 2009-10 Influenza Season	Centers for Disease Prevention and Control	2010	Technical guidance / guideline – regional or national organization / authority	Specific for respiratory diseases (ILI, COVID-19, SARS-CoV-1)	YES	NO	NO	NO	NO	NO	YES	YES	NO	NO	YES	YES	NO	USA	https://www.cdc.gov/h1n1flu/guidance/cruiseships.htm
71	Centers for Disease Control and Prevention	Maritime resources: Definitions of Signs, Symptoms, and Conditions of Ill Travelers	Centers for Disease Prevention and Control	2017	Technical guidance / guideline – regional or national organization / authority	All infectious diseases/diseases in more than one category	YES	YES	YES	YES	NO	NO	YES	YES	NO	NO	NO	NO	NO	USA	https://www.cdc.gov/quarantine/maritime/definitions-signs-symptoms-conditions-ill-travelers.html#print
72	Centers for Disease Control and Prevention	Order: Wearing of face masks while on conveyances and at transportation hubs	Centers for Disease Prevention and Control	2022	Technical guidance / guideline – regional or national organization / authority	Specific for respiratory diseases (ILI, COVID-19, SARS-CoV-1)	YES	YES	YES	YES	YES	NO	YES	YES	YES	NO	YES	NO	NO	USA	https://www.cdc.gov/quarantine/masks/mask-travel-guidance.html#print
73	Centers for Disease Control and Prevention	Recommendations for Cruise Lines to Help Reduce Risk of Measles Transmission	Centers for Disease Prevention and Control	2019	Technical guidance / guideline – regional or national organization / authority	Specific for other vaccine-preventable diseases (varicella, measles, rubella, mumps etc.)	YES	NO	NO	NO	NO	NO	YES	YES	NO	NO	YES	NO	NO	USA	https://www.cdc.gov/quarantine/maritime/cruise-line-measles-transmission.html#print
74	Centers for Disease Control and Prevention	Reporting Death or Illness on Ships	Centers for Disease Prevention and Control	2022	Technical guidance / guideline – regional or national organization / authority	All infectious diseases/diseases in more than one category	YES	YES	YES	YES	NO	NO	NO	NO	NO	NO	NO	NO	NO	USA	https://www.cdc.gov/quarantine/maritime/reporting-death-illness.html#print
75	Centers for Disease Control and Prevention	Severe Acute Respiratory Syndrome (SARS): Managing international travel-related transmission risk	Centers for Disease Prevention and Control	2004	Technical guidance / guideline – regional or national organization / authority	Specific for respiratory diseases (ILI, COVID-19, SARS-CoV-1)	YES	YES	YES	YES	YES	NO	YES	YES	YES	NO	YES	NO	NO	USA	https://www.cdc.gov/sars/guidance/e-travel/index.html
76	Centers for Disease Control and Prevention	Ship Crew Well-Being During COVID-19	Centers for Disease Prevention and Control	2021	Technical guidance / guideline – regional or national organization / authority	Specific for respiratory diseases (ILI, COVID-19, SARS-CoV-1)	YES	YES	YES	YES	NO	NO	NO	YES	NO	NO	YES	YES	NO	USA	https://www.cdc.gov/quarantine/cruise/crew-well-being.html#print
77	Centers for Disease Control and Prevention	Final recommendations to minimize transmission of Legionnaires' disease from whirlpool spas on cruise ships	National Center for Environmental Health/National Center for Infectious Diseases	1997	Technical guidance / guideline – regional or national organization / authority	Specific for Legionnaires’ disease	YES	NO	NO	NO	NO	NO	NO	NO	NO	NO	NO	YES	NO	USA
78	Centers for Disease Control and Prevention - Vessel Sanitation Program	Keeping Your Hands Clean on a Cruise	Vessel Sanitation Program	2022	Technical guidance / guideline – regional or national organization / authority	Specific for respiratory diseases (ILI, COVID-19, SARS-CoV-1)	YES	NO	NO	NO	NO	NO	YES	YES	NO	NO	YES	NO	NO	USA	https://www.cdc.gov/nceh/vsp/pub/handwashing/handwashingtips.htm#print
79	Centers for Disease Control and Prevention - Vessel Sanitation Program	Vessel Sanitation Program 2018 Construction Guidelines	Vessel Sanitation Program	2018	Technical guidance / guideline – regional or national organization / authority	All infectious diseases/diseases in more than one category	YES	NO	NO	NO	YES	NO	NO	NO	NO	NO	NO	NO	NO	USA	www.cdc.gov/nceh/vsp
80	Centers for Disease Control and Prevention - Vessel Sanitation Program	Vessel Sanitation Program 2018 Operations Manual	Vessel Sanitation Program	2018	Technical guidance / guideline – regional or national organization / authority	All infectious diseases/diseases in more than one category	YES	NO	NO	NO	YES	NO	YES	YES	YES	NO	YES	YES	NO	USA	http://www.cdc.gov/nceh/vsp
81	Centers for Disease Prevention and Control - Vessel Sanitation Program	VSP Gastrointestinal Illness Surveillance	Vessel Sanitation Program	2023	Other	Specific for gastroenteritis	YES	NO	NO	NO	NO	NO	YES	YES	NO	NO	YES	NO	NO	USA	https://www.cdc.gov/nceh/vsp/desc/about_gi_surveillance.html#print
82	Centers for Disease Prevention and Control - Vessel Sanitation Program	VSP Outbreak Investigations	Vessel Sanitation Program	2023	Other	Specific for gastroenteritis	YES	NO	NO	NO	NO	NO	YES	YES	YES	NO	YES	YES	NO	USA	https://www.cdc.gov/nceh/vsp/desc/about_investigations.htm#print
83	Chen CM, Jyan HW, Chien SC, Jen HH, Hsu CY, Lee PC, Lee CF, Yang YT, Chen MY, Chen LS, Chen HH, Chan CC	Containing COVID-19 among 627,386 persons in contact with the diamond princess cruise ship passengers who disembarked in Taiwan: Big data analytics	Journal of Medical Internet Research	2020	Peer-reviewed – original article	Specific for respiratory diseases (ILI, COVID-19, SARS-CoV-1)	YES	NO	NO	NO	NO	YES	NO	NO	NO	YES	YES	NO	NO	Other	https://www.ncbi.nlm.nih.gov/pmc/articles/PMC7202311/
84	Chen L, Ban G, Long E, Kalonji G, Cheng Z, Zhang L, Guo S	Estimation of the SARS-CoV-2 transmission probability in confined traffic space and evaluation of the mitigation strategies	Environmental Science and Pollution Research	2021	Peer-reviewed – original article	Specific for respiratory diseases (ILI, COVID-19, SARS-CoV-1)	YES	NO	NO	NO	NO	NO	NO	NO	NO	NO	NO	NO	YES	Other	https://pubmed.ncbi.nlm.nih.gov/33797051/
85	Chetty T, Daniels BB, Ngandu NK, Goga A	A rapid review of the effectiveness of screening practices at airports, land borders and ports to reduce the transmission of respiratory infectious diseases such as COVID-19	South African Medical Journal	2020	Peer-reviewed – review	Specific for respiratory diseases (ILI, COVID-19, SARS-CoV-1)	NO	NO	NO	NO	YES	NO	NO	NO	NO	NO	YES	NO	YES	All regions/more than one region	https://pubmed.ncbi.nlm.nih.gov/33403987/
86	Chief Epidemiologist for Iceland and the Department of Civil Protection of the National Commissioner of Police	Preparedness and Response Plan for Public Health Risks in Ports and Ships 1st Edition, 2017 (English abstract)	Chief Epidemiologist for Iceland and the Department of Civil Protection of the National Commissioner of Police	2017	Technical guidance / guideline – regional or national organization / authority	All infectious diseases/diseases in more than one category	YES	YES	YES	NO	YES	NO	YES	YES	YES	NO	NO	NO	NO	Europe	https://www.landlaeknir.is/english/publications-and-videos/file/item34879/
87	Chimonas MA, Vaughan GH, Andre Z, Ames JT, Tarling GA, Beard S, Widdowson MA, Cramer E	Passenger behaviors associated with norovirus infection on board a cruise ship - Alaska, May to June 2004	Journal of Travel Medicine	2008	Peer-reviewed – original article	Specific for gastroenteritis	YES	NO	NO	NO	NO	NO	YES	YES	NO	NO	YES	YES	NO	USA	https://pubmed.ncbi.nlm.nih.gov/18494695/
88	Chou YC, Lin YJ, Shie SS, Tsai HB, Sheng WH	A major outbreak of the COVID-19 on the Diamond Princess cruise ship: Estimation of the basic reproduction number	Journal of the Chinese Medical Association	2022	Peer-reviewed – original article	Specific for respiratory diseases (ILI, COVID-19, SARS-CoV-1)	YES	NO	NO	NO	NO	NO	YES	YES	NO	NO	NO	NO	YES	Other	https://pubmed.ncbi.nlm.nih.gov/36194155/
89	Chowell G, Dahal S, Bono R, Mizumoto K	Harnessing testing strategies and public health measures to avert COVID-19 outbreaks during ocean cruises	Scientific Reports	2021	Peer-reviewed – original article	Specific for respiratory diseases (ILI, COVID-19, SARS-CoV-1)	YES	NO	NO	NO	NO	NO	YES	YES	NO	NO	YES	NO	YES	All regions/more than one region	https://www.nature.com/articles/s41598-021-95032-4#citeas
90	Codreanu TA, Armstrong PK	Delusions of Certainty: Commercial Vessel COVID-19 Risk Stratification	Prehospital and Disaster Medicine	2021	Peer-reviewed – original article	Specific for respiratory diseases (ILI, COVID-19, SARS-CoV-1)	YES	NO	NO	NO	YES	NO	YES	YES	YES	NO	YES	NO	NO	All regions/more than one region	https://pubmed.ncbi.nlm.nih.gov/34085619/
91	Codreanu TA, Ngeh S, Trewin A, Armstrong PK	Successful control of an onboard COVID-19 outbreak using the cruise ship as a quarantine facility, Western Australia, Australia	Emerging Infectious Diseases	2021	Peer-reviewed – original article	Specific for respiratory diseases (ILI, COVID-19, SARS-CoV-1)	YES	NO	NO	NO	YES	NO	YES	YES	YES	NO	YES	YES	NO	Other	https://www.ncbi.nlm.nih.gov/pmc/articles/PMC8084514/
92	Cohen NJ, Brown CM, Alvarado-Ramy F, et al.	Travel and Border Health Measures to Prevent the International Spread of Ebola	Morbidity and Mortality Weekly Report	2016	Peer-reviewed – original article	Other	NO	NO	NO	NO	YES	NO	NO	NO	NO	NO	YES	NO	NO	Other	https://www.cdc.gov/mmwr/volumes/65/su/su6503a9.htm
93	Colavita F, Vairo F, Meschi S, Valli MB, Lalle E, Castilletti C, Fusco D, Spiga G, Bartoletti P, Ursino S, Sanguinetti M, Di Caro A, Vaia F, Ippolito G, Capobianchi MR	COVID-19 Rapid Antigen Test as Screening Strategy at Points of Entry: Experience in Lazio Region, Central Italy, August-October 2020	Biomolecules	2021	Peer-reviewed – original article	Specific for respiratory diseases (ILI, COVID-19, SARS-CoV-1)	NO	NO	NO	NO	YES	NO	YES	NO	NO	NO	YES	NO	NO	Europe	https://pubmed.ncbi.nlm.nih.gov/33805832/
94	Communicable Diseases Network Australia	Coronavirus Disease 2019 (COVID-19) CDNA National Guidelines for Cruising - Version 3	Australian Government Department of Health and Aged Care	2023	Technical guidance / guideline – regional or national organization / authority	Specific for respiratory diseases (ILI, COVID-19, SARS-CoV-1)	YES	NO	NO	NO	NO	NO	YES	YES	NO	NO	YES	YES	NO	Other	https://www.health.gov.au/sites/default/files/2023-01/cdna-national-guidelines-for-cruising-in-australia.pdf
95	Conway R, Brennan MM, Mullane P, O’Mahony C, Gallagher F, McDonnell G, Lawlor B, Coen D, Kiernan R, O’Sullivan MB, et al.	Developing an Interoperable Port Health Contingency Plan	Medical Sciences Forum	2022	Peer-reviewed – other	All infectious diseases/diseases in more than one category	YES	YES	YES	YES	YES	YES	NO	NO	YES	NO	NO	NO	NO	Europe	https://www.mdpi.com/2673-9992/13/1/20
96	Cornelius B, Cornelius A, Crisafi L, Collins C, McCarthy S, Foster C, Shannon H, Bennett R, Brown S, Rodriguez K, Bachini S	Mass Air Medical Repatriation of Coronavirus Disease 2019 Patients	Air Medical Journal	2020	Peer-reviewed – original article	Specific for respiratory diseases (ILI, COVID-19, SARS-CoV-1)	YES	NO	NO	NO	NO	NO	NO	NO	NO	NO	YES	YES	NO	All regions/more than one region	https://www.ncbi.nlm.nih.gov/pmc/articles/PMC7204761/
97	Cowling, B.J., Lau, L.L., Wu, P, et al.	Entry screening to delay local transmission of 2009 pandemic influenza A (H1N1)	BMC Infectious Diseases	2010	Peer-reviewed – original article	Specific for respiratory diseases (ILI, COVID-19, SARS-CoV-1)	NO	NO	NO	NO	YES	NO	NO	NO	NO	NO	YES	NO	NO	All regions/more than one region	https://bmcinfectdis.biomedcentral.com/counter/pdf/10.1186/1471-2334-10-82.pdf
98	Cozza V, Chironna M, Leo C, Prato R	Letter to the editor: measles on the cruise ship: links with virus spreading into an emergency department in Southern Italy	Eurosurveillance	2014	Peer-reviewed – other	Specific for other vaccine-preventable diseases (varicella, measles, rubella, mumps etc.)	YES	NO	NO	NO	NO	YES	YES	NO	NO	YES	NO	NO	NO	Europe	https://www.eurosurveillance.org/content/10.2807/1560-7917.ES2014.19.19.20800
99	Cramer EH, Blanton CJ, Blanton LH, Vaughan GH Jr, Bopp CA, Forney DL; Vessel Sanitation Program Environmental Health Inspection Team	Epidemiology of gastroenteritis on cruise ships, 2001-2004	American Journal of Preventive Medicine	2006	Peer-reviewed – original article	Specific for gastroenteritis	YES	NO	NO	NO	NO	NO	YES	YES	NO	NO	NO	NO	NO	USA	https://www.sciencedirect.com/science/article/pii/S0749379705004629
100	Cramer EH, Blanton CJ, Otto C	Shipshape: Sanitation inspections on cruise ship, 1990-2005, vessel sanitation program, centers for disease control and prevention	Journal of Environmental Health	2008	Peer-reviewed – original article	All infectious diseases/diseases in more than one category	YES	NO	NO	NO	NO	NO	NO	NO	NO	NO	NO	YES	NO	USA	https://www.cdc.gov/nceh/ehs/docs/shipshape.pdf
101	Cramer EH, Gu DX, Durbin RE; Vessel Sanitation Pogram Environmental Health Inspection Team	Diarrheal disease on cruise ships, 1990-2000: The impact of environmental health programs	American Journal of Preventive Medicine	2003	Peer-reviewed – original article	Specific for gastroenteritis	YES	NO	NO	NO	NO	NO	YES	NO	NO	NO	NO	YES	NO	USA	https://www.scopus.com/inward/record.uri?eid=2-s2.0-0037378165&doi=10.1016%2fS0749-3797%2802%2900644-X&partnerID=40&md5=d202031ab155b50f9984dba4d8a4aa9e
102	Cramer EH, Slaten DD, Guerreiro A, Robbins D, Ganzon A	Management and control of varicella on cruise ships: A collaborative approach to promoting public health	Journal of Travel Medicine	2012	Peer-reviewed – original article	Specific for other vaccine-preventable diseases (varicella, measles, rubella, mumps etc.)	YES	NO	NO	NO	NO	NO	NO	YES	NO	NO	YES	NO	NO	USA	https://pubmed.ncbi.nlm.nih.gov/22776383/
103	Cruise Lines International Association	CLIA Member Principles for COVID-19 Mitigation	Cruise Lines International Association	Unknown	Industry guidance - international	Specific for respiratory diseases (ILI, COVID-19, SARS-CoV-1)	YES	NO	NO	NO	NO	NO	YES	NO	NO	NO	YES	NO	NO	All regions/more than one region	https://cruising.org/eNot applicablebout-the-industry/policy-priorities/cruise-industry-policies/Health
104	Cruise Lines International Association	Compendium of Member Policies	Cruise Lines International Association	Unknown	Industry guidance - international	Specific for respiratory diseases (ILI, COVID-19, SARS-CoV-1)	YES	NO	NO	NO	NO	NO	YES	NO	NO	NO	YES	YES	NO	All regions/more than one region	https://cruising.org/-/media/clia-media/govtaffairs/cli7095_compendiummemberpolicies_08
105	Cruise Lines International Association	FAQs: The Cruise Community and COVID-19	Cruise Lines International Association	2020	Industry guidance - international	Specific for respiratory diseases (ILI, COVID-19, SARS-CoV-1)	YES	NO	NO	NO	NO	NO	YES	NO	NO	NO	YES	YES	NO	All regions/more than one region	https://cruising.org/-/media/facts-and-resources/cruise-industry-covid-19-faqs_august-13-2020
106	Cruise Lines International Association	Health & Safety Factsheet	Cruise Lines International Association	Unknown	Industry guidance - international	Specific for respiratory diseases (ILI, COVID-19, SARS-CoV-1)	YES	NO	NO	NO	NO	NO	YES	YES	NO	NO	YES	YES	NO	All regions/more than one region	https://cruising.org/-/media/Facts%20and%20Resources/CLIA_Health%20and%20Safety-Factsheet_June%202020_Global
107	Cruise Lines International Association	Member Policy for Mitigation of COVID-19	Cruise Lines International Association	2021	Industry guidance - international	Specific for respiratory diseases (ILI, COVID-19, SARS-CoV-1)	YES	NO	NO	NO	NO	NO	YES	YES	NO	NO	YES	YES	NO	All regions/more than one region	https://cruising.org/-/media/Files/CLI7014_MemberPolicy_05
108	Cruise Lines International Association	Norovirus on Cruise Ships	Cruise Lines International Association	Unknown	Industry guidance - international	Specific for gastroenteritis	YES	NO	NO	NO	NO	NO	YES	YES	NO	NO	YES	YES	NO	All regions/more than one region	https://cruising.org/about-the-industry/policy-priorities/public-health-and-medical/nororvirus-on-cruise-ships
109	Cruise Lines International Association	Public Health and Medical	Cruise Lines International Association	Unknown	Industry guidance - international	Specific for respiratory diseases (ILI, COVID-19, SARS-CoV-1)	YES	NO	NO	NO	NO	NO	YES	YES	NO	NO	YES	YES	NO	All regions/more than one region	https://cruising.org/eNot applicablebout-the-industry/policy-priorities/health
110	Cruise Lines International Association	Return to Sail Plan	Cruise Lines International Association	Unknown	Industry guidance - international	Specific for respiratory diseases (ILI, COVID-19, SARS-CoV-1)	YES	NO	NO	NO	NO	NO	YES	YES	NO	NO	YES	YES	NO	All regions/more than one region	https://cruising.org/-/media/infographics/return-to-sail-plan_graphic-with-hsp-recommendations_final
111	Cruise Lines International Association	Sample Traveler’s Health Declaration/Questionnaire	Cruise Lines International Association	Unknown	Industry guidance - international	Specific for respiratory diseases (ILI, COVID-19, SARS-CoV-1)	YES	NO	NO	NO	NO	NO	YES	NO	NO	NO	YES	NO	NO	All regions/more than one region	https://cruising.org/-/media/Media-Kit/CV/Sample-Travelers-Health-Declaration___LATEST-VERSION
112	Cyprus Shipping Association	Health protocol for passengers using the ports and other sea ports of entry in the Republic	Cyprus Shipping Association	2021	Technical guidance / guideline – regional or national organization / authority	Specific for respiratory diseases (ILI, COVID-19, SARS-CoV-1)	YES	NO	NO	NO	YES	No	YES	YES	NO	NO	YES	NO	NO	Europe	https://www.tourism.gov.cy/tourism/tourism.nsf/All/7B9D985542AC53CCC22587140038EE7B?OpenDocument
113	Dahl E	Cruise tap versus handshake: using common sense to reduce hand contamination and germ transmission on cruise ships	International Maritime Health	2016	Peer-reviewed – other	All infectious diseases/diseases in more than one category	YES	NO	NO	NO	NO	NO	NO	NO	NO	NO	YES	NO	NO	All regions/more than one region	https://pubmed.ncbi.nlm.nih.gov/28009396/
114	Dahl E	Coronavirus (Covid-19) outbreak on the cruise ship Diamond Princess	International Maritime Health	2020	Peer-reviewed – other	Specific for respiratory diseases (ILI, COVID-19, SARS-CoV-1)	YES	NO	NO	NO	NO	NO	YES	YES	NO	NO	YES	NO	NO	Other	https://journals.viamedica.pl/international_maritime_health/article/download/IMH.2020.0003/50489
115	Dahl E	Dealing with gastrointestinal illness on a cruise ship--Part 1: Description of sanitation measures. Part 2: An isolation study	International Maritime Health	2004	Peer-reviewed – original article	Specific for gastroenteritis	YES	NO	NO	NO	NO	NO	YES	YES	NO	NO	YES	YES	NO	All regions/more than one region	https://pubmed.ncbi.nlm.nih.gov/15881540/
116	Dahl E	HIV (human immunodeficiency virus) testing and prevention in the cruise industry	International Maritime Health	2011	Peer-reviewed – original article	Specific for sexually transmitted diseases (MPX, others)	YES	NO	NO	NO	NO	NO	NO	YES	NO	NO	YES	NO	NO	All regions/more than one region	https://pubmed.ncbi.nlm.nih.gov/21534219/
117	Dahl E	Sick leave aboard--a one-year descriptive study among crew on a passenger ship	International Maritime Health	2005	Peer-reviewed – original article	All infectious diseases/diseases in more than one category	YES	NO	NO	NO	NO	NO	NO	YES	NO	NO	YES	NO	NO	All regions/more than one region	https://pubmed.ncbi.nlm.nih.gov/16532581/
118	Dahl E	Anatomy of a world cruise	Journal of Travel Medicine	1999	Peer-reviewed – original article	All infectious diseases/diseases in more than one category	YES	NO	NO	NO	NO	NO	YES	YES	NO	NO	NO	NO	NO	All regions/more than one region	https://pubmed.ncbi.nlm.nih.gov/10467153/
119	Dalton CB, Mintz ED, Wells JG, Bopp CA, Tauxe RV	Outbreaks of enterotoxigenic Escherichia coli infection in American adults: a clinical and epidemiologic profile	Epidemiology and Infection	1999	Peer-reviewed – original article	Specific for gastroenteritis	YES	NO	NO	NO	NO	NO	YES	YES	NO	NO	NO	NO	NO	All regions/more than one region	https://pubmed.ncbi.nlm.nih.gov/10487636/
120	Daltroy LH, Phillips C, Lew R, et al.	A Controlled Trial of a Novel Primary Prevention Program for Lyme Disease and Other Tick-Borne Illnesses	Health Education & Behavior	2007	Peer-reviewed – original article	Specific for vector-borne diseases (malaria, Zika etc.)	NO	YES	NO	NO	NO	NO	YES	NO	NO	NO	YES	NO	NO	USA	https://pubmed.ncbi.nlm.nih.gov/17468463/
121	Daniels NA, Neimann J, Karpati A, Parashar UD, Greene KD, Wells JG, Srivastava A, Tauxe RV, Mintz ED, Quick R	Traveler's diarrhea at sea: Three outbreaks of waterborne enterotoxigenic Escherichia coli on cruise ships	Journal of Infectious Diseases	2000	Peer-reviewed – original article	Specific for gastroenteritis	YES	NO	NO	NO	NO	NO	YES	YES	NO	NO	NO	YES	NO	All regions/more than one region	https://pubmed.ncbi.nlm.nih.gov/10762583/
122	Danish Maritime Authority	Download inventory lists: The applicable medicine chest inventories	Danish Maritime Authority	2023	Technical guidance / guideline – regional or national organization / authority	All infectious diseases/diseases in more than one category	YES	YES	YES	YES	NO	NO	NO	NO	NO	NO	NO	NO	NO	Europe	https://dma.dk/seafarers-and-manning/person-in-charge-of-medical-care/download-inventory-lists
123	Danish Maritime Authority	The Danish Maritime Authority´s Malaria Strategy -Guidelines on the Prevention and Treatment	Danish Maritime Authority	2015	Technical guidance / guideline – regional or national organization / authority	Specific for vector-borne diseases (malaria, Zika etc.)	YES	YES	YES	NO	NO	NO	NO	YES	NO	NO	YES	NO	NO	Europe	https://dma.dk/seafarers-and-manning/person-in-charge-of-medical-care/guidelines-and-manuals
124	Danish Maritime Authority	Vaccination and other kinds of Prevention for Seafarers	Danish Maritime Authority	2007	Other	All infectious diseases/diseases in more than one category	YES	YES	YES	YES	NO	NO	NO	YES	NO	NO	YES	NO	NO	Europe	https://dma.dk/seafarers-and-manning/person-in-charge-of-medical-care/guidelines-and-manuals
125	Dávila M, Moreno I, Oliva L, Palmera R, Béjar S, López P, Vera I, Sánchez C, González G, Ruiz R, Wijers I, Carreras F	Multiple Varicella Outbreaks on Cruise Ships Belonging to the Same Company	Medical Sciences Forum	2022	Peer-reviewed – other	Specific for other vaccine-preventable diseases (varicella, measles, rubella, mumps etc.)	YES	NO	NO	NO	YES	NO	NO	YES	YES	NO	YES	NO	NO	Europe	https://www.mdpi.com/2673-9992/13/1/1
126	de Jong B, Payne Hallström L, Robesyn E, Ursut D, Zucs P; ELDSNet (European Legionnaires' Disease Surveillance Network)	Travel-associated Legionnaires’ disease in Europe, 2010	Eurosurveillance	2013	Peer-reviewed – original article	Specific for Legionnaires’ disease	YES	NO	NO	NO	NO	NO	NO	NO	NO	NO	NO	NO	NO	Europe	https://pubmed.ncbi.nlm.nih.gov/23787128/
127	de Rooij D, Belfroid E, Hadjichristodoulou C, et al.	Assessing training needs in infectious disease management at major ports, airports and ground-crossings in Europe	BMC Public Health	2021	Peer-reviewed – original article	All infectious diseases/diseases in more than one category	NO	NO	NO	NO	YES	NO	NO	NO	YES	NO	NO	NO	NO	Europe	https://bmcpublichealth.biomedcentral.com/articles/10.1186/s12889-021-11008-z
128	Dehours E, Balen F, Saccavini A, Roux P, Houze-Cerfon CH	COVID-19 and French Medical Maritime Teleconsultation	Telemedicine Journal and e-Health	2021	Peer-reviewed – original article	Specific for respiratory diseases (ILI, COVID-19, SARS-CoV-1)	YES	YES	YES	YES	NO	NO	YES	YES	NO	NO	NO	NO	NO	All regions/more than one region	https://pubmed.ncbi.nlm.nih.gov/33576704/
129	Dehours E, De Camaret E, Lucas D, Saccavini A, Roux P	The COVID-19 pandemic and maritime telemedicine: 18-month report	International Maritime Health	2022	Peer-reviewed – original article	Specific for respiratory diseases (ILI, COVID-19, SARS-CoV-1)	YES	YES	YES	YES	NO	NO	YES	YES	NO	NO	NO	NO	NO	All regions/more than one region	https://pubmed.ncbi.nlm.nih.gov/35781684/
130	Deng X, Gu W, Federman S, du Plessis L, Pybus OG, Faria NR, et al	Genomic surveillance reveals multiple introductions of SARS-CoV-2 into Northern California	Science	2020	Peer-reviewed – original article	Specific for respiratory diseases (ILI, COVID-19, SARS-CoV-1)	YES	NO	NO	NO	NO	NO	YES	YES	NO	NO	NO	NO	NO	Other	https://pubmed.ncbi.nlm.nih.gov/32513865/
131	Depoortere E, et al.	Coordinated European actions to prevent and control norovirus outbreaks on cruise ships	Eurosurveillance	2006	Peer-reviewed – other	Specific for gastroenteritis	YES	NO	NO	NO	NO	NO	NO	NO	NO	NO	NO	YES	NO	Europe	https://pubmed.ncbi.nlm.nih.gov/17213537/
132	Desmonda AJ	Port Denials and Restrictions Policies during Covid-19 Pandemic Based on International Law	Padjadjaran Jurnal Ilmu Hukum	2020	Peer-reviewed – original article	Specific for respiratory diseases (ILI, COVID-19, SARS-CoV-1)	NO	NO	NO	NO	YES	YES	NO	NO	NO	NO	NO	NO	NO	All regions/more than one region	http://jurnal.unpad.ac.id/pjih/article/download/28546/14429
133	Diskin AL, Caro GM, Dahl E.	Acute gastroenteritis and video camera surveillance: a cruise ship case report	International Maritime Health	2014	Peer-reviewed – other	Specific for gastroenteritis	YES	NO	NO	NO	NO	NO	YES	NO	NO	NO	YES	NO	NO	Unknown	https://journals.viamedica.pl/international_maritime_health/article/download/MH.2014.0005/26711
134	Centers for Disease Control and Prevention	Preliminary Guidelines for the Prevention and Control of Influenza-Like Illness Among Passengers and Crew Members on Cruise Ships	Division of Quarantine National Center for Infectious Diseases	2009	Technical guidance / guideline – regional or national organization / authority	Specific for respiratory diseases (ILI, COVID-19, SARS-CoV-1)	YES	NO	NO	NO	NO	NO	YES	YES	NO	NO	YES	NO	NO	USA	https://stacks.cdc.gov/view/cdc/22077/cdc_22077_DS1.pdf
135	D'Souza G, Osborn J, Berman S, Myers M	Comparison of effectiveness of enhanced infection countermeasures in different scenarios, using a dynamic-spread-function model	Mathematical Biosciences and Engineering	2022	Peer-reviewed – original article	Specific for respiratory diseases (ILI, COVID-19, SARS-CoV-1)	YES	NO	NO	NO	NO	NO	NO	NO	NO	NO	YES	NO	YES	Other	https://pubmed.ncbi.nlm.nih.gov/35942773/
136	Ehlers L, Boldt M, Grassl B, Kleine-Kampmann S, Hewelt E, Stabenow C, Weber S, de Boer J, Militzer K, von Münster T, Heidrich J, Oldenburg M, Harth V, Bakir S, Dirksen-Fischer M	Mass Casualty Incident in the Port of Hamburg—Large-Scale Exercise during the COVID-19 Pandemic	Medical Sciences Forum	2022	Peer-reviewed – other	Specific for respiratory diseases (ILI, COVID-19, SARS-CoV-1)	YES	NO	NO	NO	YES	NO	YES	YES	YES	NO	NO	NO	NO	Europe	https://www.mdpi.com/2673-9992/13/1/12
137	Elias R	SARS hits Star	Motor Ship	2003	Peer-reviewed – other	Specific for respiratory diseases (ILI, COVID-19, SARS-CoV-1)	YES	NO	NO	NO	NO	NO	NO	YES	NO	NO	YES	NO	NO	Other	https://www.researchgate.net/publication/293415771_SARS_hits_Star
138	Emery JC, Russell TW, Liu Y, Hellewell J, Pearson CA, Group CC-W, et al	The contribution of asymptomatic SARS-CoV-2 infections to transmission on the Diamond Princess cruise ship	Elife	2009	Peer-reviewed – original article	Specific for respiratory diseases (ILI, COVID-19, SARS-CoV-1)	YES	NO	NO	NO	NO	NO	YES	YES	NO	NO	NO	NO	YES	Other	https://pubmed.ncbi.nlm.nih.gov/32831176/
139	ESCMID Study Group for Legionella Infections	ESGLI European Technical Guidelines for the Prevention, Control and Investigation, of Infections Caused by Legionella species	ESCMID Study Group for Legionella Infections	2017	Technical guidance / guideline – regional or national organization / authority	Specific for Legionnaires’ disease	YES	NO	NO	NO	NO	NO	NO	NO	NO	NO	NO	YES	NO	Europe	https://www.ecdc.europa.eu/en/publications-data/european-technical-guidelines-prevention-control-and-investigation-infections
140	EU HEALTHY GATEWAYS Joint Action	Advice for cruise ship operators for preparedness and response to an outbreak of COVID-19 (Version 7 - June 2022)	EU HEALTHY GATEWAYS Joint Action	2021	Technical guidance / guideline – regional or national organization / authority	Specific for respiratory diseases (ILI, COVID-19, SARS-CoV-1)	YES	NO	NO	NO	YES	NO	YES	YES	YES	NO	YES	YES	NO	Europe	https://www.healthygateways.eu/Novel-coronavirus
141	EU HEALTHY GATEWAYS Joint Action	Advice for cruise ship operators for preparedness and response to an outbreak of COVID-19 (Version 6 - April 2022)	EU HEALTHY GATEWAYS Joint Action	2021	Technical guidance / guideline – regional or national organization / authority	Specific for respiratory diseases (ILI, COVID-19, SARS-CoV-1)	YES	NO	NO	NO	YES	NO	YES	YES	YES	NO	YES	YES	NO	Europe	https://www.healthygateways.eu/Novel-coronavirus
142	EU HEALTHY GATEWAYS Joint Action	Advice for cruise ship operators for preparedness and response to an outbreak of COVID-19 (Version 5 - September 2021)	EU HEALTHY GATEWAYS Joint Action	2021	Technical guidance / guideline – regional or national organization / authority	Specific for respiratory diseases (ILI, COVID-19, SARS-CoV-1)	YES	NO	NO	NO	YES	NO	YES	YES	YES	NO	YES	YES	NO	Europe	https://www.healthygateways.eu/Novel-coronavirus
143	EU HEALTHY GATEWAYS Joint Action	Advice for cruise ship operators for preparedness and response to an outbreak of COVID-19 (Version 4 - April 2021)	EU HEALTHY GATEWAYS Joint Action	2021	Technical guidance / guideline – regional or national organization / authority	Specific for respiratory diseases (ILI, COVID-19, SARS-CoV-1)	YES	NO	NO	NO	YES	NO	YES	YES	YES	NO	YES	YES	NO	Europe	https://www.healthygateways.eu/Novel-coronavirus
144	EU HEALTHY GATEWAYS Joint Action	Advice for ship operators for preparedness and response to the outbreak of COVID-19 (Version 3 - 20 February 2020)	EU HEALTHY GATEWAYS Joint Action	2020	Technical guidance / guideline – regional or national organization / authority	Specific for respiratory diseases (ILI, COVID-19, SARS-CoV-1)	YES	YES	YES	NO	YES	NO	YES	YES	YES	NO	YES	YES	NO	Europe	https://www.healthygateways.eu/Novel-coronavirus
145	EU HEALTHY GATEWAYS Joint Action	Advice for ship operators for preparedness and response to the outbreak of 2019-nCoV acute respiratory disease (Version 2 - 3 February 2020)	EU HEALTHY GATEWAYS Joint Action	2020	Technical guidance / guideline – regional or national organization / authority	Specific for respiratory diseases (ILI, COVID-19, SARS-CoV-1)	YES	YES	YES	YES	YES	NO	YES	YES	YES	NO	YES	YES	NO	Europe	https://www.healthygateways.eu/Novel-coronavirus
146	EU HEALTHY GATEWAYS Joint Action	Advice for ship operators for preparedness and response to the outbreak of novel Coronavirus (2019-nCoV) infection (Version 1 - 27 January 2020)	EU HEALTHY GATEWAYS Joint Action	2020	Technical guidance / guideline – regional or national organization / authority	Specific for respiratory diseases (ILI, COVID-19, SARS-CoV-1)	YES	YES	YES	YES	YES	NO	YES	YES	YES	NO	YES	YES	NO	Europe	https://www.healthygateways.eu/Novel-coronavirus
147	EU HEALTHY GATEWAYS Joint Action	Guidelines for cruise ship operations in response to the COVID-19 pandemic (Version 5 - June 2022)	EU HEALTHY GATEWAYS Joint Action	2021	Technical guidance / guideline – regional or national organization / authority	Specific for respiratory diseases (ILI, COVID-19, SARS-CoV-1)	YES	NO	NO	NO	YES	NO	YES	YES	YES	NO	YES	YES	NO	Europe	https://www.healthygateways.eu/Novel-coronavirus
148	EU HEALTHY GATEWAYS Joint Action	Guidelines for cruise ship operations in response to the COVID-19 pandemic (Version 4 - April 2022)	EU HEALTHY GATEWAYS Joint Action	2021	Technical guidance / guideline – regional or national organization / authority	Specific for respiratory diseases (ILI, COVID-19, SARS-CoV-1)	YES	NO	NO	NO	YES	NO	YES	YES	YES	NO	YES	YES	NO	Europe	https://www.healthygateways.eu/Novel-coronavirus
149	EU HEALTHY GATEWAYS Joint Action	Advice for restarting cruise ship operations after lifting restrictive measures in response to the COVID-19 pandemic (Version 3 - September 2021)	EU HEALTHY GATEWAYS Joint Action	2021	Technical guidance / guideline – regional or national organization / authority	Specific for respiratory diseases (ILI, COVID-19, SARS-CoV-1)	YES	NO	NO	NO	YES	NO	YES	YES	YES	NO	YES	YES	NO	Europe	https://www.healthygateways.eu/Novel-coronavirus
150	EU HEALTHY GATEWAYS Joint Action	Advice for restarting cruise ship operations after lifting restrictive measures in response to the COVID-19 pandemic (Version 2 - April 2021)	EU HEALTHY GATEWAYS Joint Action	2021	Technical guidance / guideline – regional or national organization / authority	Specific for respiratory diseases (ILI, COVID-19, SARS-CoV-1)	YES	NO	NO	NO	YES	NO	YES	YES	YES	NO	YES	YES	NO	Europe	https://www.healthygateways.eu/Novel-coronavirus
151	EU HEALTHY GATEWAYS Joint Action	Interim advice for restarting cruise ship operations after lifting restrictive measures in response to the COVID-19 pandemic (Version 1 - 30 June 2020)	EU HEALTHY GATEWAYS Joint Action	2021	Technical guidance / guideline – regional or national organization / authority	Specific for respiratory diseases (ILI, COVID-19, SARS-CoV-1)	YES	NO	NO	NO	YES	NO	YES	YES	YES	NO	YES	YES	NO	Europe	https://www.healthygateways.eu/Novel-coronavirus
152	EU HEALTHY GATEWAYS Joint Action	Advice for preparedness and response to cases of COVID-19 on board ferries in response to the COVID-19 pandemic (Version 3 - June 2022)	EU HEALTHY GATEWAYS Joint Action	2022	Technical guidance / guideline – regional or national organization / authority	Specific for respiratory diseases (ILI, COVID-19, SARS-CoV-1)	NO	YES	NO	NO	YES	NO	YES	YES	YES	NO	YES	YES	NO	Europe	https://www.healthygateways.eu/Novel-coronavirus
153	EU HEALTHY GATEWAYS Joint Action	Advice for preparedness and response to cases of COVID-19 on board ferries after lifting restrictive measures in response to the COVID-19 pandemic (Version 2 - May 2021)	EU HEALTHY GATEWAYS Joint Action	2022	Technical guidance / guideline – regional or national organization / authority	Specific for respiratory diseases (ILI, COVID-19, SARS-CoV-1)	NO	YES	NO	NO	YES	NO	YES	YES	YES	NO	YES	YES	NO	Europe	https://www.healthygateways.eu/Novel-coronavirus
154	EU HEALTHY GATEWAYS Joint Action	Interim advice for preparedness and response to cases of COVID-19 on board ferries after lifting restrictive measures in response to the COVID-19 pandemic (Version 1 - 24 June 20)	EU HEALTHY GATEWAYS Joint Action	2022	Technical guidance / guideline – regional or national organization / authority	Specific for respiratory diseases (ILI, COVID-19, SARS-CoV-1)	NO	YES	NO	NO	YES	NO	YES	YES	YES	NO	YES	YES	NO	Europe	https://www.healthygateways.eu/Novel-coronavirus
155	EU HEALTHY GATEWAYS Joint Action	Advice for health authorities and ship operators who have decided to suspend sailings and for the long-term docking of ships at the ports of EU/EEA MS during COVID-19 pandemic (Version 1 - 18 March 2020)	EU HEALTHY GATEWAYS Joint Action	2020	Technical guidance / guideline – regional or national organization / authority	Specific for respiratory diseases (ILI, COVID-19, SARS-CoV-1)	YES	YES	YES	YES	YES	NO	NO	NO	YES	NO	YES	YES	NO	Europe	https://www.healthygateways.eu/Novel-coronavirus
156	EU HEALTHY GATEWAYS Joint Action	CHECKLIST - Interim advice for restarting river cruise ship operations after lifting restrictive measures in response to the COVID-19 pandemic (Version 1 - June 2021_	EU HEALTHY GATEWAYS Joint Action	2021	Technical guidance / guideline – regional or national organization / authority	Specific for respiratory diseases (ILI, COVID-19, SARS-CoV-1)	YES	NO	NO	YES	YES	NO	YES	YES	NO	YES	YES	YES	NO	Europe	https://www.healthygateways.eu/Novel-coronavirus
157	EU HEALTHY GATEWAYS Joint Action	Interim advice for restarting river cruise ship operations after lifting restrictive measures in response to the COVID-19 pandemic (Version 1 - June 2021)	EU HEALTHY GATEWAYS Joint Action	2021	Technical guidance / guideline – regional or national organization / authority	Specific for respiratory diseases (ILI, COVID-19, SARS-CoV-1)	NO	NO	NO	YES	YES	NO	YES	YES	NO	YES	YES	YES	NO	Europe	https://www.healthygateways.eu/Novel-coronavirus
158	EU HEALTHY GATEWAYS Joint Action	Exit and entry screening at points of entry	EU HEALTHY GATEWAYS Joint Action	2020	Technical guidance / guideline – regional or national organization / authority	Specific for respiratory diseases (ILI, COVID-19, SARS-CoV-1)	NO	NO	NO	NO	YES	NO	NO	NO	NO	NO	YES	NO	NO	Europe	https://www.healthygateways.eu/Novel-coronavirus
159	EU HEALTHY GATEWAYS Joint Action	General guidance for restarting transportation activities to serve tourism after lifting restrictive measures in response to the COVID-19 pandemic (15 May 2020)	EU HEALTHY GATEWAYS Joint Action	2020	Technical guidance / guideline – regional or national organization / authority	Specific for respiratory diseases (ILI, COVID-19, SARS-CoV-1)	YES	YES	YES	YES	YES	NO	YES	YES	YES	NO	YES	YES	NO	Europe	https://www.healthygateways.eu/Novel-coronavirus
160	EU HEALTHY GATEWAYS Joint Action	Public health measures at points of entry (Version 3 - 20 February 2020)	EU HEALTHY GATEWAYS Joint Action	2020	Technical guidance / guideline – regional or national organization / authority	Specific for respiratory diseases (ILI, COVID-19, SARS-CoV-1)	YES	YES	NO	NO	YES	NO	YES	YES	YES	NO	YES	YES	NO	Europe	https://www.healthygateways.eu/Novel-coronavirus
161	EU HEALTHY GATEWAYS Joint Action	Public health measures at points of entry (Version 2 - 3 February 2020)	EU HEALTHY GATEWAYS Joint Action	2020	Technical guidance / guideline – regional or national organization / authority	Specific for respiratory diseases (ILI, COVID-19, SARS-CoV-1)	YES	YES	NO	NO	YES	NO	YES	YES	YES	NO	YES	YES	NO	Europe	https://www.healthygateways.eu/Novel-coronavirus
162	EU HEALTHY GATEWAYS Joint Action	Part A: Public health measures at points of entry; Part B: Advice for aircraft and ship operators (Version 1 - 27 January 2020)	EU HEALTHY GATEWAYS Joint Action	2020	Technical guidance / guideline – regional or national organization / authority	Specific for respiratory diseases (ILI, COVID-19, SARS-CoV-1)	YES	YES	NO	NO	YES	NO	YES	YES	YES	NO	YES	YES	NO	Europe	https://www.healthygateways.eu/Novel-coronavirus
163	EU HEALTHY GATEWAYS Joint Action	Suggested procedures for cleaning and disinfection of ships during the COVID-19 pandemic (Version 2 - 20 April 2020)	EU HEALTHY GATEWAYS Joint Action	2020	Technical guidance / guideline – regional or national organization / authority	Specific for respiratory diseases (ILI, COVID-19, SARS-CoV-1)	YES	YES	NO	NO	NO	NO	NO	NO	NO	NO	NO	YES	NO	Europe	https://www.healthygateways.eu/Novel-coronavirus
164	EU HEALTHY GATEWAYS Joint Action	Suggested procedures for cleaning and disinfection of ships during the pandemic or when a case of COVID-19 has been identified on board (Version 1 - 06 April 2020)	EU HEALTHY GATEWAYS Joint Action	2020	Technical guidance / guideline – regional or national organization / authority	Specific for respiratory diseases (ILI, COVID-19, SARS-CoV-1)	YES	YES	NO	NO	NO	NO	NO	NO	NO	NO	NO	YES	NO	Europe	https://www.healthygateways.eu/Novel-coronavirus
165	EU HEALTHY GATEWAYS Joint Action	Tool for contingency plan development and assessment for ports	EU HEALTHY GATEWAYS Joint Action	2021	Technical guidance / guideline – regional or national organization / authority	All infectious diseases/diseases in more than one category	YES	NO	NO	NO	YES	YES	YES	YES	YES	NO	YES	YES	NO	Europe	https://www.healthygateways.eu/Novel-coronavirus
166	EU HEALTHY GATEWAYS Joint Action	Who, Where, How: Overview of Personal Protective Equipment (PPE) recommended for staff at points of entry and crew on board conveyances in the context of COVID-19 pandemic (Version 4 - 20 May 2020)	EU HEALTHY GATEWAYS Joint Action	2020	Technical guidance / guideline – regional or national organization / authority	Specific for respiratory diseases (ILI, COVID-19, SARS-CoV-1)	YES	YES	NO	NO	YES	NO	YES	YES	YES	NO	NO	NO	NO	Europe	https://www.healthygateways.eu/Novel-coronavirus
167	EU HEALTHY GATEWAYS Joint Action	Who, Where, How: Overview of Personal Protective Equipment (PPE) recommended for staff at points of entry and crew on board conveyances in the context of COVID-19 pandemic (Version 3 - 24 April 2020)	EU HEALTHY GATEWAYS Joint Action	2020	Technical guidance / guideline – regional or national organization / authority	Specific for respiratory diseases (ILI, COVID-19, SARS-CoV-1)	YES	YES	NO	NO	YES	NO	YES	YES	YES	NO	NO	NO	NO	Europe	https://www.healthygateways.eu/Novel-coronavirus
168	EU HEALTHY GATEWAYS Joint Action	Who, Where, How: Overview of Personal Protective Equipment (PPE) recommended for staff at points of entry and crew on board conveyances in the context of COVID-19 pandemic (Version 2 - 7 March 2020)	EU HEALTHY GATEWAYS Joint Action	2020	Technical guidance / guideline – regional or national organization / authority	Specific for respiratory diseases (ILI, COVID-19, SARS-CoV-1)	YES	YES	NO	NO	YES	NO	YES	YES	YES	NO	NO	NO	NO	Europe	https://www.healthygateways.eu/Novel-coronavirus
169	EU SHIPSAN ACT Joint Action	European Manual for Hygiene Standards and Communicable Disease Surveillance on Passenger Ships (2nd edition)	EU SHIPSAN ACT Joint Action	2016	Technical guidance / guideline – regional or national organization / authority	All infectious diseases/diseases in more than one category	YES	YES	YES	YES	YES	NO	YES	YES	YES	NO	YES	YES	NO	Europe	https://www.shipsan.eu/Home/EuropeanManual.aspx
170	EU SHIPSAN ACT Joint Action	European Manual for Hygiene Standards and Communicable Disease Surveillance on Passenger Ships (1st edition)	EU SHIPSAN ACT Joint Action	2011	Technical guidance / guideline – regional or national organization / authority	All infectious diseases/diseases in more than one category	YES	YES	YES	YES	YES	NO	YES	YES	YES	NO	YES	YES	NO	Europe	https://www.shipsan.eu/Home/EuropeanManual.aspx
171	European Centre for Disease Prevention and Control	Conducting in-action and after-action reviews of the public health response to COVID-19	European Centre for Disease Prevention and Control	2020	Technical guidance / guideline – regional or national organization / authority	Specific for respiratory diseases (ILI, COVID-19, SARS-CoV-1)	YES	YES	YES	YES	YES	NO	YES	YES	YES	NO	YES	YES	NO	Europe	https://www.ecdc.europa.eu/en/publications-data/conducting-action-and-after-action-reviews-public-health-response-covid-19
172	European Centre for Disease Prevention and Control	Considerations for infection prevention and control measures on public transport in the context of COVID-19 (29 April 2020)	European Centre for Disease Prevention and Control	2020	Technical guidance / guideline – regional or national organization / authority	Specific for respiratory diseases (ILI, COVID-19, SARS-CoV-1)	NO	YES	NO	NO	YES	NO	YES	YES	NO	NO	YES	YES	NO	Europe	https://www.ecdc.europa.eu/en/publications-data/covid-19-prevention-and-control-measures-public-transport
173	European Centre for Disease Prevention and Control	Considerations for travel-related measures to reduce spread of COVID-19 in the EU/EEA (26 May 2020)	European Centre for Disease Prevention and Control	2020	Technical guidance / guideline – regional or national organization / authority	Specific for respiratory diseases (ILI, COVID-19, SARS-CoV-1)	YES	YES	YES	YES	YES	NO	YES	NO	NO	NO	YES	NO	NO	Europe	https://www.ecdc.europa.eu/en/publications-data/considerations-travel-related-measures-reduce-spread-covid-19-eueea
174	European Centre for Disease Prevention and Control	Contact tracing: public health management of persons, including healthcare workers, who have had contact with COVID-19 cases in the European Union – fourth update (28 October 2021)	European Centre for Disease Prevention and Control	2021	Technical guidance / guideline – regional or national organization / authority	Specific for respiratory diseases (ILI, COVID-19, SARS-CoV-1)	YES	NO	NO	NO	NO	NO	YES	YES	NO	NO	YES	NO	NO	Europe	https://www.ecdc.europa.eu/en/covid-19-contact-tracing-public-health-management
175	European Centre for Disease Prevention and Control	Contact tracing: public health management of persons, including healthcare workers, who have had contact with COVID-19 cases in the European Union – third update (18 November 2020)	European Centre for Disease Prevention and Control	2020	Technical guidance / guideline – regional or national organization / authority	Specific for respiratory diseases (ILI, COVID-19, SARS-CoV-1)	YES	NO	NO	NO	NO	NO	YES	YES	NO	NO	YES	NO	NO	Europe	https://www.ecdc.europa.eu/sites/default/files/documents/covid-19-contact-tracing-public-health-management-third-update.pdf
176	European Centre for Disease Prevention and Control	Contact tracing: public health management of persons, including healthcare workers, who have had contact with COVID-19 cases in the European Union – second update (8 April 2020)	European Centre for Disease Prevention and Control	2020	Technical guidance / guideline – regional or national organization / authority	Specific for respiratory diseases (ILI, COVID-19, SARS-CoV-1)	YES	NO	NO	NO	NO	NO	YES	YES	NO	NO	YES	NO	NO	Europe	https://www.ecdc.europa.eu/sites/default/files/documents/Contact-tracing-Public-health-management-persons-including-healthcare-workers-having-had-contact-with-COVID-19-cases-in-the-European-Union%E2%80%93second-update.pdf
177	European Centre for Disease Prevention and Control	Contact tracing: public health management of persons, including healthcare workers, who have had contact with COVID-19 cases in the European Union – first update (31 March 2020)	European Centre for Disease Prevention and Control	2020	Technical guidance / guideline – regional or national organization / authority	Specific for respiratory diseases (ILI, COVID-19, SARS-CoV-1)	YES	NO	NO	NO	NO	NO	YES	YES	NO	NO	YES	NO	NO	Europe	https://www.ecdc.europa.eu/sites/default/files/documents/Public-health-management-persons-contact-novel-coronavirus-cases-2020-03-31.pdf
178	European Centre for Disease Prevention and Control	Contact tracing: public health management of persons, including healthcare workers, who have had contact with COVID-19 cases in the European Union (25 February 2020)	European Centre for Disease Prevention and Control	2020	Technical guidance / guideline – regional or national organization / authority	Specific for respiratory diseases (ILI, COVID-19, SARS-CoV-1)	YES	NO	NO	NO	NO	NO	YES	YES	NO	NO	YES	NO	NO	Europe	https://www.ecdc.europa.eu/sites/default/files/documents/covid-19-public-health-management-contact-novel-coronavirus-cases-EU.pdf
179	European Centre for Disease Prevention and Control	ECDC Considerations relating to passenger locator data, entry and exit screening and health declarations in the context of COVID-19 in the EU/EEA and the UK	European Centre for Disease Prevention and Control	2020	Technical guidance / guideline – regional or national organization / authority	Specific for respiratory diseases (ILI, COVID-19, SARS-CoV-1)	NO	NO	NO	NO	YES	NO	YES	YES	NO	NO	YES	NO	NO	Europe	https://www.ecdc.europa.eu/en/publications-data/passenger-locator-data-entry-exit-screening-health-declaration
180	European Centre for Disease Prevention and Control	European Legionnaires’ Disease Surveillance Network (ELDSNet) Operating procedures for the surveillance of travel-associated Legionnaires’ disease in the EU/EEA	European Centre for Disease Prevention and Control	2017	Technical guidance / guideline – regional or national organization / authority	Specific for Legionnaires’ disease	YES	YES	YES	YES	YES	NO	YES	YES	NO	NO	NO	NO	NO	Europe	https://www.ecdc.europa.eu/en/publications-data/european-legionnaires-disease-surveillance-network-eldsnet-operating-procedures
181	European Centre for Disease Prevention and Control	Guidance for COVID-19 quarantine and testing options for travellers	European Centre for Disease Prevention and Control	2021	Technical guidance / guideline – regional or national organization / authority	Specific for respiratory diseases (ILI, COVID-19, SARS-CoV-1)	YES	YES	YES	YES	YES	NO	YES	YES	NO	NO	YES	NO	NO	Europe	https://www.ecdc.europa.eu/en/publications-data/guidance-covid-19-quarantine-and-testing-travellers
182	European Centre for Disease Prevention and Control	Guidance for the management of suspected bubonic plague cases identified on aircraft and ships	European Centre for Disease Prevention and Control	2017	Technical guidance / guideline – regional or national organization / authority	Other	YES	YES	YES	YES	YES	NO	YES	YES	YES	NO	YES	YES	NO	Europe	https://www.ecdc.europa.eu/en/publications-data/guidance-management-suspected-bubonic-plague-cases-identified-aircraft-and-ships
183	European Centre for Disease Prevention and Control	Guidance for the management of suspected pneumonic plague cases identified on aircraft and ships	European Centre for Disease Prevention and Control	2017	Technical guidance / guideline – regional or national organization / authority	Other	YES	YES	YES	YES	YES	NO	YES	YES	YES	NO	YES	NO	NO	Europe	https://www.ecdc.europa.eu/en/publications-data/guidance-management-suspected-pneumonic-plague-cases-identified-aircraft-and
184	European Centre for Disease Prevention and Control	Guidelines for the implementation of non-pharmaceutical interventions against COVID-19 (24 September 2020)	European Centre for Disease Prevention and Control	2020	Technical guidance / guideline – regional or national organization / authority	Specific for respiratory diseases (ILI, COVID-19, SARS-CoV-1)	YES	YES	YES	YES	YES	NO	YES	YES	NO	NO	YES	YES	NO	Europe	https://www.ecdc.europa.eu/en/publications-data/covid-19-guidelines-non-pharmaceutical-interventions
185	European Centre for Disease Prevention and Control	Guidelines for the use of non-pharmaceutical measures to delay and mitigate the impact of 2019-nCoV (February 2020)	European Centre for Disease Prevention and Control	2020	Technical guidance / guideline – regional or national organization / authority	Specific for respiratory diseases (ILI, COVID-19, SARS-CoV-1)	YES	YES	YES	YES	YES	NO	YES	YES	NO	NO	YES	YES	NO	Europe	https://www.ecdc.europa.eu/en/publications-data/covid-19-guidelines-non-pharmaceutical-interventions
186	European Centre for Disease Prevention and Control	Health emergency preparedness for imported cases of high-consequence infectious diseases: Operational checklist for country preparedness planning in the EU/EEA countries	European Centre for Disease Prevention and Control	2019	Technical guidance / guideline – regional or national organization / authority	All infectious diseases/diseases in more than one category	YES	YES	YES	YES	YES	NO	NO	NO	NO	NO	YES	YES	NO	Europe	https://www.ecdc.europa.eu/en/publications-data/health-emergency-preparedness-imported-cases-high-consequence-infectious-diseases
187	European Centre for Disease Prevention and Control	Heating, ventilation and air-conditioning systems in the context of COVID-19 (22 June 2022)	European Centre for Disease Prevention and Control	2020	Technical guidance / guideline – regional or national organization / authority	Specific for respiratory diseases (ILI, COVID-19, SARS-CoV-1)	YES	NO	NO	NO	NO	NO	NO	NO	NO	NO	NO	YES	NO	Europe	https://www.ecdc.europa.eu/sites/default/files/documents/Ventilation-in-the-context-of-COVID-19.pdf
188	European Centre for Disease Prevention and Control	Heating, ventilation and air-conditioning systems in the context of COVID-19: first update (10 November 2020)	European Centre for Disease Prevention and Control	2020	Technical guidance / guideline – regional or national organization / authority	Specific for respiratory diseases (ILI, COVID-19, SARS-CoV-1)	YES	NO	NO	NO	NO	NO	NO	NO	NO	NO	NO	YES	NO	Europe	https://www.ecdc.europa.eu/en/publications-data/heating-ventilation-air-conditioning-systems-covid-19
189	European Centre for Disease Prevention and Control	Infection prevention and control measures for Ebola virus disease Public health management of healthcare workers returning from Ebola-affected areas	European Centre for Disease Prevention and Control	2014	Technical guidance / guideline – regional or national organization / authority	Other	YES	YES	YES	YES	YES	NO	YES	YES	YES	NO	YES	YES	NO	Europe	https://www.ecdc.europa.eu/en/publications-data/public-health-management-healthcare-workers-returning-ebola-affected-areas
190	European Centre for Disease Prevention and Control	Legionnaires’ disease Annual Epidemiological Report for 2020	European Centre for Disease Prevention and Control	2022	Report – regional or national organization / authority	Specific for Legionnaires’ disease	YES	YES	NO	NO	NO	NO	NO	NO	NO	NO	NO	NO	NO	Europe	https://www.ecdc.europa.eu/en/publications-data/legionnaires-disease-annual-epidemiological-report-2020
191	European Centre for Disease Prevention and Control	Legionnaires’ disease Annual Epidemiological Report for 2019	European Centre for Disease Prevention and Control	2021	Report – regional or national organization / authority	Specific for Legionnaires’ disease	YES	YES	NO	NO	NO	NO	NO	NO	NO	NO	NO	NO	NO	Europe	https://www.ecdc.europa.eu/en/publications-data/legionnaires-disease-annual-epidemiological-report-2019
192	European Centre for Disease Prevention and Control	Legionnaires’ disease Annual Epidemiological Report for 2018	European Centre for Disease Prevention and Control	2020	Report – regional or national organization / authority	Specific for Legionnaires’ disease	YES	YES	NO	NO	NO	NO	NO	NO	NO	NO	NO	NO	NO	Europe	https://www.ecdc.europa.eu/en/publications-data/legionnaires-disease-annual-epidemiological-report-2018
193	European Centre for Disease Prevention and Control	Legionnaires’ disease Annual Epidemiological Report for 2017	European Centre for Disease Prevention and Control	2019	Report – regional or national organization / authority	Specific for Legionnaires’ disease	YES	YES	NO	NO	NO	NO	NO	NO	NO	NO	NO	NO	NO	Europe	https://www.ecdc.europa.eu/en/publications-data/legionnaires-disease-annual-epidemiological-report-2017
194	European Centre for Disease Prevention and Control	Legionnaires’ disease Annual Epidemiological Report for 2016	European Centre for Disease Prevention and Control	2018	Report – regional or national organization / authority	Specific for Legionnaires’ disease	YES	YES	NO	NO	NO	NO	NO	NO	NO	NO	NO	NO	NO	Europe	https://www.ecdc.europa.eu/en/publications-data/legionnaires-disease-annual-epidemiological-report-2016
195	European Centre for Disease Prevention and Control	Legionnaires’ disease Annual Epidemiological Report for 2015	European Centre for Disease Prevention and Control	2017	Report – regional or national organization / authority	Specific for Legionnaires’ disease	YES	YES	NO	NO	NO	NO	NO	NO	NO	NO	NO	NO	NO	Europe	https://www.ecdc.europa.eu/en/publications-data/legionnaires-disease-annual-epidemiological-report-2015
196	European Centre for Disease Prevention and Control	Meeting Report: Consultation on Norovirus prevention and control	European Centre for Disease Prevention and Control	2006	Report – regional or national organization / authority	Specific for gastroenteritis	YES	NO	NO	NO	NO	NO	YES	YES	NO	NO	YES	YES	NO	Europe	https://www.ecdc.europa.eu/en/publications-data/consultation-norovirus-prevention-and-control
197	European Centre for Disease Prevention and Control	Meeting Report: Expert forum on communicable disease outbreaks on cruise ships	European Centre for Disease Prevention and Control	2009	Report – regional or national organization / authority	All infectious diseases/diseases in more than one category	YES	NO	NO	NO	YES	NO	YES	YES	YES	NO	YES	YES	NO	Europe	https://www.ecdc.europa.eu/sites/default/files/media/en/publications/Publications/1002_MER_Outbreaks_on_cruise_ships_final.pdf
198	European Centre for Disease Prevention and Control	One-day in-action review (IAR) protocol in the context of COVID-19	European Centre for Disease Prevention and Control	2021	Technical guidance / guideline – regional or national organization / authority	Specific for respiratory diseases (ILI, COVID-19, SARS-CoV-1)	YES	YES	YES	YES	YES	NO	YES	YES	YES	NO	YES	YES	NO	Europe	https://www.ecdc.europa.eu/en/publications-data/one-day-action-review-iar-protocol-context-covid-19
199	European Centre for Disease Prevention and Control	Public health risks related to communicable diseases during the 2018 Hajj, Saudi Arabia, 19–24 August 2018	European Centre for Disease Prevention and Control	2018	Report – regional or national organization / authority	All infectious diseases/diseases in more than one category	YES	YES	NO	NO	NO	NO	NO	NO	NO	NO	YES	YES	NO	All regions/more than one region	https://www.ecdc.europa.eu/en/publications-data/rapid-risk-assessment-public-health-risks-related-communicable-diseases-during-0
200	European Centre for Disease Prevention and Control	Public health risks related to communicable diseases during the Hajj 2017, Saudi Arabia, 30 August–4 September 2017	European Centre for Disease Prevention and Control	2017	Technical guidance / guideline – regional or national organization / authority	All infectious diseases/diseases in more than one category	YES	YES	NO	NO	NO	NO	NO	NO	NO	NO	YES	YES	NO	All regions/more than one region	https://www.ecdc.europa.eu/en/publications-data/rapid-risk-assessment-public-health-risks-related-communicable-diseases-during
201	European Centre for Disease Prevention and Control	Questions and answers on COVID-19: Travelling	European Centre for Disease Prevention and Control	2022	Other	Specific for respiratory diseases (ILI, COVID-19, SARS-CoV-1)	NO	NO	NO	NO	NO	NO	YES	NO	NO	NO	YES	NO	NO	Europe	https://www.ecdc.europa.eu/en/covid-19/questions-answers/questions-answers-travel
202	European Centre for Disease Prevention and Control	Rapid risk assessment – Measles on a cruise ship, Mediterranean Sea	European Centre for Disease Prevention and Control	2014	Technical guidance / guideline – regional or national organization / authority	Specific for other vaccine-preventable diseases (varicella, measles, rubella, mumps etc.)	YES	NO	NO	NO	NO	NO	NO	YES	YES	NO	YES	NO	NO	Europe	https://www.ecdc.europa.eu/en/publications-data/rapid-risk-assessment-measles-cruise-ship-mediterranean-sea
203	European Centre for Disease Prevention and Control	Safe use of personal protective equipment in the treatment of infectious diseases of high consequence: A tutorial for trainers in healthcare settings Version 2: 2 December 2014	European Centre for Disease Prevention and Control	2014	Technical guidance / guideline – regional or national organization / authority	All infectious diseases/diseases in more than one category	NO	NO	NO	NO	NO	NO	NO	NO	NO	NO	NO	NO	NO	Europe	https://www.ecdc.europa.eu/sites/default/files/media/en/publications/Publications/safe-use-of-ppe.pdf
204	European Centre for Disease Prevention and Control	Infection prevention and control measures for Ebola virus disease Entry and exit screening measures	European for Disease Prevention and Control	2014	Technical guidance / guideline – regional or national organization / authority	Other	NO	NO	NO	NO	YES	NO	YES	NO	YES	NO	YES	NO	NO	Europe	https://www.ecdc.europa.eu/en/publications-data/infection-prevention-and-control-measures-ebola-virus-disease-entry-and-exit
205	European Centre for Disease Prevention and Control and European Maritime Safety Agency	COVID-19: EU guidance for cruise ship operations - Guidance on the gradual and safe resumption of operations of cruise ships in the European Union in relation to the COVID-19 pandemic - Revision 1 (12 May 2021)	European Centre for Disease Prevention and Control	2021	Technical guidance / guideline – regional or national organization / authority	Specific for respiratory diseases (ILI, COVID-19, SARS-CoV-1)	YES	NO	NO	NO	YES	YES	YES	YES	YES	NO	YES	YES	NO	Europe	https://www.ecdc.europa.eu/en/publications-data/COVID-19-cruise-ship-guidance
206	European Centre for Disease Prevention and Control and European Maritime Safety Agency	COVID-19: EU guidance for cruise ship operations - Guidance on the gradual and safe resumption of operations of cruise ships in the European Union in relation to the COVID-19 pandemic (27 July 2020)	European Centre for Disease Prevention and Control	2020	Technical guidance / guideline – regional or national organization / authority	Specific for respiratory diseases (ILI, COVID-19, SARS-CoV-1)	YES	NO	NO	NO	YES	YES	YES	YES	YES	NO	YES	YES	NO	Europe	https://www.ecdc.europa.eu/sites/default/files/documents/COVID-19-cruise-guidance-27-07-2020.pdf
207	European Commission	Commission Notice Interpretative: Guidelines on EU passenger rights regulations in the context of the developing situation with Covid-19 2020/C 89 I/01	European Commission	2020	Technical guidance / guideline – regional or national organization / authority	Specific for respiratory diseases (ILI, COVID-19, SARS-CoV-1)	YES	YES	YES	YES	NO	NO	YES	NO	NO	NO	NO	NO	NO	Europe	https://eur-lex.europa.eu/legal-content/EN/TXT/?qid=1585643022886&uri=OJ:JOC_2020_089_I_0001
208	European Commission	Commission recommendation of 28.10.2020 on COVID-19 testing strategies, including the use of rapid antigen tests	European Commission	2020	Technical guidance / guideline – regional or national organization / authority	Specific for respiratory diseases (ILI, COVID-19, SARS-CoV-1)	NO	NO	NO	NO	YES	NO	YES	YES	NO	NO	YES	NO	NO	Europe	https://eur-lex.europa.eu/legal-content/EN/TXT/?uri=CELEX:32020H1595
209	European Commission	Communication from the Commission: COVID-19 - Guidance on the implementation of the temporary restriction on non-essential travel to the EU, on the facilitation of transit arrangements for the repatriation of EU citizens, and on the effects on visa policy 2020/C 102 I/02	European Commission	2020	Technical guidance / guideline – regional or national organization / authority	Specific for respiratory diseases (ILI, COVID-19, SARS-CoV-1)	NO	NO	NO	NO	YES	NO	YES	YES	NO	NO	YES	NO	NO	Europe	https://eur-lex.europa.eu/legal-content/EN/TXT/?qid=1585642173770&uri=CELEX:52020XC0330(02)
210	European Commission	Communication from the Commission: Guidelines concerning the exercise of the free movement of workers during COVID-19 outbreak 2020/C 102 I/03	European Commission	2020	Technical guidance / guideline – regional or national organization / authority	Specific for respiratory diseases (ILI, COVID-19, SARS-CoV-1)	NO	NO	NO	NO	YES	NO	NO	YES	NO	NO	YES	NO	NO	Europe	https://eur-lex.europa.eu/legal-content/EN/TXT/?qid=1585642173770&uri=CELEX:52020XC0330(03)
211	European Commission	Communication from the Commission: on the implementation of the Green Lanes under the Guidelines for border management measures to protect health and ensure the availability of goods and essential services 2020/C 96 I/01	European Commission	2020	Technical guidance / guideline – regional or national organization / authority	Specific for respiratory diseases (ILI, COVID-19, SARS-CoV-1)	NO	NO	NO	NO	YES	NO	NO	YES	NO	NO	YES	NO	NO	Europe	https://eur-lex.europa.eu/legal-content/EN/ALL/?uri=CELEX%3A52020XC0324%2801%29
212	European Commission	Communication from the Commission to the European Parliament, the European Council and the Council COVID-19: Temporary Restriction on Non-Essential Travel to the EU	European Commission	2020	Technical guidance / guideline – regional or national organization / authority	Specific for respiratory diseases (ILI, COVID-19, SARS-CoV-1)	NO	NO	NO	NO	YES	NO	YES	YES	NO	NO	YES	NO	NO	Europe	https://eur-lex.europa.eu/legal-content/EN/TXT/?qid=1585642173770&uri=CELEX:52020DC0115
213	European Commission	Communication from the Commission: Tourism and transport in 2020 and beyond	European Commission	2020	Technical guidance / guideline – regional or national organization / authority	Specific for respiratory diseases (ILI, COVID-19, SARS-CoV-1)	NO	NO	NO	NO	YES	NO	YES	YES	NO	NO	YES	NO	NO	Europe	https://eur-lex.europa.eu/legal-content/EN/TXT/?uri=CELEX%3A52020DC0550
214	European Commission	Communication on assessment of state of play of the Communication on non-essential travel	European Commission	2020	Other	Specific for respiratory diseases (ILI, COVID-19, SARS-CoV-1)	NO	NO	NO	NO	YES	NO	NO	NO	NO	NO	YES	NO	NO	Europe	https://home-affairs.ec.europa.eu/news/covid-19-communication-assessment-state-play-communication-non-essential-travel-2020-04-08_en
215	European Commission	Coronavirus: European roadmap shows path towards common lifting of containment measures	European Commission	2020	Other	Specific for respiratory diseases (ILI, COVID-19, SARS-CoV-1)	NO	NO	NO	NO	NO	NO	NO	NO	NO	NO	YES	NO	NO	Europe	https://ec.europa.eu/commission/presscorner/detail/en/ip_20_652
216	European Commission	COVID-19: Guidelines for border management measures to protect health and ensure the availability of goods and essential services 2020/C 86 I/01	European Commission	2020	Technical guidance / guideline – regional or national organization / authority	Specific for respiratory diseases (ILI, COVID-19, SARS-CoV-1)	NO	NO	NO	NO	YES	NO	NO	YES	NO	NO	YES	NO	NO	Europe	https://eur-lex.europa.eu/legal-content/EN/TXT/?qid=1585642710515&uri=CELEX:52020XC0316(03)
217	European Commission	COVID-19: Guidelines on the progressive restoration of transport services and connectivity	European Commission	2020	Technical guidance / guideline – regional or national organization / authority	Specific for respiratory diseases (ILI, COVID-19, SARS-CoV-1)	YES	YES	YES	YES	YES	NO	YES	YES	NO	NO	YES	NO	NO	Europe	https://eur-lex.europa.eu/legal-content/EN/ALL/?uri=CELEX:52020XC0515(04)
218	European Commission	COVID-19: Recommendation on vouchers offered to passengers and travellers as an alternative to reimbursement for cancelled package travel and transport services	European Commission	2020	Technical guidance / guideline – regional or national organization / authority	Specific for respiratory diseases (ILI, COVID-19, SARS-CoV-1)	NO	NO	NO	NO	NO	NO	YES	NO	NO	NO	NO	NO	NO	Europe	https://eur-lex.europa.eu/legal-content/EN/TXT/?uri=CELEX%3A32020H0648
219	European Commission	COVID-19: Towards a phased and coordinated approach for the lifting of internal border controls and restoring freedom of movement	European Commission	2020	Other	Specific for respiratory diseases (ILI, COVID-19, SARS-CoV-1)	NO	NO	NO	NO	YES	NO	YES	YES	NO	NO	YES	NO	NO	Europe	https://eur-lex.europa.eu/legal-content/EN/TXT/?uri=CELEX%3A52020XC0515%2805%29
220	European Commission	European Commission - Questions and answers: Coronavirus: a common approach for safe and efficient mobile tracing apps across the EU.	European Commission	2020	Other	Specific for respiratory diseases (ILI, COVID-19, SARS-CoV-1)	NO	NO	NO	NO	NO	NO	NO	NO	NO	NO	YES	NO	NO	Europe	https://ec.europa.eu/commission/presscorner/detail/en/QANDA_20_869
221	European Commission	European Commission - Questions and answers: tourism and transport package	European Commission	2020	Other	Specific for respiratory diseases (ILI, COVID-19, SARS-CoV-1)	NO	YES	NO	NO	YES	NO	YES	YES	NO	NO	YES	YES	NO	Europe	https://ec.europa.eu/commission/presscorner/detail/en/qanda_20_870
222	European Commission	European Commission Communication on additional COVID-19 response measures	European Commission	2020	Other	Specific for respiratory diseases (ILI, COVID-19, SARS-CoV-1)	NO	NO	NO	NO	YES	NO	NO	NO	NO	NO	YES	NO	NO	Europe	https://eur-lex.europa.eu/legal-content/EN/ALL/?uri=COM:2020:687:FIN
223	European Commission	Travel during the pandemic FAQ	European Commission	Unknown	Other	Specific for respiratory diseases (ILI, COVID-19, SARS-CoV-1)	YES	YES	NO	NO	YES	NO	YES	NO	NO	NO	YES	NO	NO	Europe	https://commission.europa.eu/strategy-and-policy/coronavirus-response/travel-during-coronavirus-pandemic/travel-during-pandemic-faq_en
224	European Commission	Communication from the Commission: Guidelines on protection of health, repatriation and travel arrangements for seafarers, passengers and other persons on board ships. 08 April 2020	European Commission	2020	Technical guidance / guideline – regional or national organization / authority	Specific for respiratory diseases (ILI, COVID-19, SARS-CoV-1)	YES	YES	YES	YES	YES	NO	YES	YES	YES	NO	YES	YES	NO	Europe	https://eur-lex.europa.eu/legal-content/EN/TXT/?uri=CELEX%3A52020XC0414%2801%29
225	European Commission	Commission Implementing Regulation (EU) 2020/466 of 30 March 2020 on temporary measures to contain risks to human, animal and plant health and animal welfare during certain serious disruptions of Member States’ control systems due to coronavirus disease (COVID-19) (Text with EEA relevance)	European Commission	2020	Legislation / regulation – regional or national organization / authority	Specific for respiratory diseases (ILI, COVID-19, SARS-CoV-1)	NO	NO	NO	NO	YES	NO	NO	NO	NO	NO	NO	NO	NO	Europe	https://eur-lex.europa.eu/legal-content/EN/TXT/?qid=1585642710515&uri=CELEX:32020R0466
226	European Commission	Factsheet - Travel and tourism in Europe: practical guidance for travelers and companies (13 May 2020)	European Commission	2020	Other	Specific for respiratory diseases (ILI, COVID-19, SARS-CoV-1)	YES	YES	YES	YES	NO	NO	YES	YES	NO	NO	YES	YES	NO	Europe	https://ec.europa.eu/commission/presscorner/detail/en/FS_20_850
227	European Commission	Interim document: technical guidance on generic preparedness planning for public health emergencies	European Commission	2005	Technical guidance / guideline – regional or national organization / authority	All infectious diseases/diseases in more than one category	NO	NO	NO	NO	NO	NO	YES	NO	NO	NO	YES	NO	NO	Europe	https://ec.europa.eu/health/ph_threats/Bioterrorisme/keydo_bio_01_en.pdf
228	European Commission	Strategy for Generic Preparedness Planning Technical guidance on generic preparedness planning for public health emergencies (Update April 2011)	European Commission	2011	Technical guidance / guideline – regional or national organization / authority	All infectious diseases/diseases in more than one category	NO	NO	NO	NO	NO	NO	YES	NO	NO	NO	YES	NO	NO	Europe	https://health.ec.europa.eu/latest-updates/technical-guidance-generic-preparedness-planning-public-health-emergencies-13-languages-now-2011-12-21_en
229	European Commission	Strategy for Generic Preparedness Planning Technical guidance on generic preparedness planning for public health emergencies 2009	European Commission	2009	Technical guidance / guideline – regional or national organization / authority	All infectious diseases/diseases in more than one category	NO	NO	NO	NO	NO	NO	YES	NO	NO	NO	YES	NO	NO	Europe	http://www.episouth.org/doc/r_documents/EC_technical_guidance.pdf
230	European Commission	Tourism and transport: Commissions guidance on how to safely resume travel and reboot Europe's tourism in 2020 and beyond (Press release 13/05/2020)	European Commission	2020	Other	Specific for respiratory diseases (ILI, COVID-19, SARS-CoV-1)	NO	NO	NO	NO	YES	NO	NO	NO	NO	NO	NO	NO	NO	Europe	https://ec.europa.eu/commission/presscorner/detail/en/ip_20_854
231	European Council	Council conclusions on Lessons learned for Public Health from the Ebola outbreak in West Africa — Health Security in the European Union. December 2015	European Council	2015	Other	Other	NO	NO	NO	NO	YES	NO	NO	NO	NO	NO	YES	NO	NO	Europe	https://eur-lex.europa.eu/legal-content/EN/TXT/?uri=CELEX%3A52015XG1217%2802%29
232	European Council	Decision No 1082/2013/EU of the European Parliament and of the Council of 22 October 2013 on serious cross-border threats to health and repealing Decision No 2119/98/EC	European Council	2013	Legislation / regulation – regional or national organization / authority	All infectious diseases/diseases in more than one category	NO	NO	NO	NO	YES	NO	YES	YES	NO	NO	YES	NO	NO	Europe	https://eur-lex.europa.eu/legal-content/EN/TXT/?uri=CELEX%3A32013D1082
233	Expert Taskforce for the COVID-19 Cruise Ship Outbreak	Epidemiology of COVID-19 Outbreak on Cruise Ship Quarantined at Yokohama, Japan, February 2020	Emerging Infectious Diseases	2020	Peer-reviewed – original article	Specific for respiratory diseases (ILI, COVID-19, SARS-CoV-1)	YES	NO	NO	NO	NO	NO	YES	YES	NO	NO	YES	YES	NO	Other	https://pubmed.ncbi.nlm.nih.gov/32822290/
234	Fang LQ, Sun Y, Zhao GP, Liu LJ, Jiang ZJ, Fan ZW, Wang JX, Ji Y, Ma MJ, Teng J, Zhu Y, Yu P, Li K, Tian YJ, Cao WC	Travel-related infections in mainland China, 2014–16: an active surveillance study	Lancet Public Health	2018	Peer-reviewed – original article	All infectious diseases/diseases in more than one category	NO	NO	NO	NO	YES	NO	NO	NO	NO	NO	YES	NO	NO	Other	https://pubmed.ncbi.nlm.nih.gov/30033200/
235	Faremi YA, Cunningham Heirs SB	Training and re-certification of crew for the “new normal” in the cruise tourism industry: a Caribbean regional perspective	Worldwide Hospitality and Tourism Themes	2022	Peer-reviewed – original article	All infectious diseases/diseases in more than one category	YES	NO	NO	NO	NO	NO	NO	YES	NO	NO	NO	NO	NO	Other	https://www.emerald.com/insight/content/doi/10.1108/WHATT-11-2021-0149/full/html
236	Farooqi FI, Morgan RC, Dhawan N, Dinh J, Yatzkan G, Michel G	Airway Hygiene in COVID-19 Pneumonia: Treatment Responses of 3 Critically Ill Cruise Ship Employees	American Journal of Case Reports	2020	Peer-reviewed – other	Specific for respiratory diseases (ILI, COVID-19, SARS-CoV-1)	YES	NO	NO	NO	NO	NO	NO	YES	NO	NO	NO	NO	NO	Unknown	https://pubmed.ncbi.nlm.nih.gov/32810081/
237	Fernandes EG, de Souza PB, de Oliveira ME, Lima GD, Pellini AC, Ribeiro MC, Sato HK, Ribeiro AF, Yu AL.	Influenza B Outbreak on a Cruise Ship off the São Paulo Coast, Brazil	Journal of Travel Medicine	2014	Peer-reviewed – original article	Specific for respiratory diseases (ILI, COVID-19, SARS-CoV-1)	YES	NO	NO	NO	NO	NO	YES	YES	NO	NO	NO	NO	NO	Other	https://pubmed.ncbi.nlm.nih.gov/24889210/
238	Ferson M, Paraskevopoulos P, Hatzi S, Yankos P, Fennell M, Condylios A	Presumptive summer influenza A: an outbreak on a trans-Tasman cruise	Communicable diseases intelligence	2000	Peer-reviewed – original article	Specific for respiratory diseases (ILI, COVID-19, SARS-CoV-1)	YES	NO	NO	NO	NO	NO	YES	YES	NO	NO	NO	NO	NO	Other	https://pubmed.ncbi.nlm.nih.gov/10812749/
239	Ferson MJ, Ressler KA	Bound for Sydney town: Health surveillance on international cruise vessels visiting the Port of Sydney	Medical Journal of Australia	2005	Peer-reviewed – original article	All infectious diseases/diseases in more than one category	YES	NO	NO	NO	YES	NO	NO	NO	YES	NO	YES	YES	NO	Other	https://pubmed.ncbi.nlm.nih.gov/15850435/
240	Filia A, Bella A, Cadeddu G, Milia MR, Del Manso M, Rota MC, Magurano F, Nicoletti L, Declich S	Extensive Nosocomial Transmission of Measles Originating in Cruise Ship Passenger, Sardinia, Italy, 2014	Emerging Infectious Diseases	2015	Peer-reviewed – original article	Specific for other vaccine-preventable diseases (varicella, measles, rubella, mumps etc.)	YES	NO	NO	NO	NO	NO	YES	NO	NO	YES	YES	NO	NO	Europe	https://www.ncbi.nlm.nih.gov/pmc/articles/PMC4517735/
241	Finnish Institute of Health and Welfare	Controlling the risk of Legionella during the corona pandemic in closed water systems	Finnish Institute of Health and Welfare	2021	Technical guidance / guideline – regional or national organization / authority	Specific for Legionnaires’ disease	YES	NO	NO	NO	NO	NO	NO	NO	NO	NO	NO	YES	NO	Europe	https://thl.fi/en/web/environmental-health/water/coronavirus-and-water-safety/controlling-legionella-risk
242	Fisher JJ, Almanza BA, Behnke C, Nelson DC, Neal J	Norovirus on cruise ships: Motivation for handwashing?	International Journal of Hospitality Management	2018	Peer-reviewed – original article	Specific for gastroenteritis	YES	NO	NO	NO	NO	NO	YES	NO	NO	NO	YES	NO	NO	All regions/more than one region	https://www.sciencedirect.com/science/article/pii/S0278431917308204
243	Flemmer M, Oldfield EC, 3rd	The agony and the ecstasy	American Journal of Gastroenterology	2003	Peer-reviewed – review	Specific for gastroenteritis	YES	NO	NO	NO	NO	NO	YES	YES	NO	NO	YES	YES	NO	USA	https://pubmed.ncbi.nlm.nih.gov/14499795/
244	Fong B, Fong ACM, Li CK	Infectious Disease and Indoor Air Quality Management in a Cruise Ship Environment (Book Chapter)	Smart Ships - 1st Edition	2022	Peer-reviewed – other	All infectious diseases/diseases in more than one category	YES	NO	NO	NO	NO	NO	NO	NO	NO	NO	NO	YES	NO	All regions/more than one region	https://www.taylorfrancis.com/chapters/edit/10.1201/9781003025924-6/infectious-disease-indoor-air-quality-management-cruise-ship-environment-bernard-fong-fong-li
245	Foreign Commonwealth & Development Office - Government of UK	Coronavirus (COVID-19): international cruise ship travel	Government of UK	2020	Other	Specific for respiratory diseases (ILI, COVID-19, SARS-CoV-1)	YES	NO	NO	NO	NO	NO	YES	NO	NO	NO	YES	NO	NO	Europe	https://www.gov.uk/guidance/cruise-ship-travel
246	Freeland AL, Vaughan GH, Jr Banerjee SN	Acute Gastroenteritis on Cruise Ships - United States, 2008-2014	Morbidity and Mortality Weekly Report	2016	Peer-reviewed – original article	Specific for gastroenteritis	YES	NO	NO	NO	NO	NO	YES	YES	NO	NO	NO	NO	NO	USA	https://pubmed.ncbi.nlm.nih.gov/26766396/
247	Gallimore CI, Richards AF, Gray JJ	Molecular diversity of noroviruses associated with outbreaks on cruise ships: comparison with strains circulating within the UK	Communicable Disease and Public Health	2003	Peer-reviewed – original article	Specific for gastroenteritis	YES	NO	NO	NO	NO	NO	YES	YES	NO	NO	NO	NO	NO	All regions/more than one region	https://pubmed.ncbi.nlm.nih.gov/15067852/
248	Gebuis E, Vieyra B, Slegtenhorst R, Wiegmans S, van Dijk B, Veenstra T, Tejland S, Fanoy E, de Raad A, Koopmans M, de Vries R, van Leeuwen-Voerman S, Whelan J	COVID on the Seas: SARS-CoV-2 in Commercial Shipping, Port of Rotterdam, The Netherlands, 2020–2021	Medical Sciences Forum	2022	Peer-reviewed – other	Specific for respiratory diseases (ILI, COVID-19, SARS-CoV-1)	YES	YES	NO	NO	YES	NO	YES	YES	NO	NO	NO	NO	NO	Europe	https://www.mdpi.com/2673-9992/13/1/19
249	Geng J, Yu J, Lu T, Wang Y, Cao Y	A Silent Infection Pandemic of COVID-19: Epidemiological Investigation and Hypothetical Models	Canadian Journal of Infectious Diseases and Medical Microbiology	2020	Peer-reviewed – original article	Specific for respiratory diseases (ILI, COVID-19, SARS-CoV-1)	YES	NO	NO	NO	NO	NO	NO	NO	NO	NO	NO	NO	YES	Other	https://www.ncbi.nlm.nih.gov/pmc/articles/PMC7341389/
250	GGD Amsterdam - GGD Rotterdam-Rijnmond and GGD Kennemerland - in collaboration with the RIVM	Additional meausres for cruise ships	GGD Amsterdam - GGD Rotterdam-Rijnmond and GGD Kennemerland - in collaboration with the RIVM	2020	Technical guidance / guideline – regional or national organization / authority	Specific for respiratory diseases (ILI, COVID-19, SARS-CoV-1)	YES	NO	NO	NO	NO	NO	YES	YES	YES	NO	YES	YES	NO	Europe	https://www.portofamsterdam.com/sites/default/files/2020-08/Additional%20measures%20cruise%20july%202020.pdf
251	Gibbs RA, Nanyonjo R, Pingault NM, Combs BG, Mazzucchelli T, Armstrong P, Tarling G, Dowse GK	An outbreak of Cyclospora infection on a cruise ship	Epidemiology and Infection	2013	Peer-reviewed – original article	Specific for gastroenteritis	YES	NO	NO	NO	NO	NO	YES	YES	NO	NO	YES	YES	NO	Other	https://www.ncbi.nlm.nih.gov/pmc/articles/PMC9151830/#:~:text=In%202010%2C%20an%20outbreak%20of,crew%20from%20the%20combined%20cruises.
252	Gikas A, Pediaditis J, Giti Z, Papadakis J, Tselentis Y	Shigellosis on an Italian cruise ship	Lancet	1996	Peer-reviewed – original article	Specific for gastroenteritis	YES	NO	NO	NO	NO	NO	YES	YES	NO	NO	YES	YES	NO	Europe	https://pubmed.ncbi.nlm.nih.gov/8950912/
253	Glynn RW, Boland M	Ebola, Zika and the International Health Regulations - implications for Port Health Preparedness	Globalization and Health	2016	Peer-reviewed – original article	All infectious diseases/diseases in more than one category	NO	NO	NO	NO	YES	YES	NO	NO	YES	NO	YES	NO	NO	Europe	https://globalizationandhealth.biomedcentral.com/articles/10.1186/s12992-016-0173-9
254	Goeijenbier M, van Genderen P, Ward BJ, Wilder-Smith A, Steffen R, Osterhaus AD	Travellers and influenza: risks and prevention	Journal of Travel Medicine	2017	Peer-reviewed – review	Specific for respiratory diseases (ILI, COVID-19, SARS-CoV-1)	YES	NO	NO	NO	NO	NO	YES	YES	NO	NO	YES	YES	NO	All regions/more than one region	https://pubmed.ncbi.nlm.nih.gov/28077609/
255	Goutziana, G., Mouchtouri, V.A., Karanika, M. et al.	Legionella species colonization of water distribution systems, pools and air conditioning systems in cruise ships and ferries	BMC Public Health	2008	Peer-reviewed – original article	Specific for Legionnaires’ disease	YES	YES	NO	NO	NO	NO	YES	YES	NO	NO	NO	NO	NO	Europe	https://bmcpublichealth.biomedcentral.com/articles/10.1186/1471-2458-8-390
256	Grappasonni I, Cocchioni M, Degli Angioli R, Saturnino A, Sibilio F, Scuri S, Amenta F	Recommendations for assessing water quality and safety on board merchant ships	International Maritime Health	2013	Peer-reviewed – review	All infectious diseases/diseases in more than one category	YES	YES	NO	NO	NO	NO	NO	NO	NO	NO	NO	YES	NO	All regions/more than one region	https://pubmed.ncbi.nlm.nih.gov/24072543/#:~:text=Conclusions%3A%20Water%20quality%20on%20board,by%20a%20designed%20crew%20member.
257	Gravningen K, Henriksen S, Hungnes O, Svendsen K, MacDonald E, Schirmer H, Stene-Johansen K, Simonsen GS, Kacelnik O, Elstrøm P, Bragstad K, Rinaldo CH	Risk factors, immune response and whole-genome sequencing of SARS-CoV-2 in a cruise ship outbreak in Norway	International Journal of Infectious Diseases	2022	Peer-reviewed – original article	Specific for respiratory diseases (ILI, COVID-19, SARS-CoV-1)	NO	NO	YES	NO	NO	NO	NO	YES	NO	NO	YES	NO	NO	Europe	https://pubmed.ncbi.nlm.nih.gov/35189341/
258	Guagliardo SAJ, Prasad PV, Rodriguez A, Fukunaga R, Novak RT, Ahart L, Reynolds J, Griffin I, Wiegand R, Quilter LAS, Morrison S, Jenkins K, Wall HK, Treffiletti A, White SB, Regan J, Tardivel K, Freeland A, Brown C, Wolford H, Johansson MA, Cetron MS, Slayton RB, Friedman CR	Cruise Ship Travel in the Era of Coronavirus Disease 2019 (COVID-19): A Summary of Outbreaks and a Model of Public Health Interventions	Clinical Infectious Diseases	2022	Peer-reviewed – original article	Specific for respiratory diseases (ILI, COVID-19, SARS-CoV-1)	YES	NO	NO	NO	NO	NO	NO	NO	NO	NO	YES	NO	YES	All regions/more than one region	https://pubmed.ncbi.nlm.nih.gov/33978720/
259	Guagliardo SAJ, Quilter LAS, Uehara A, White SB, Talarico S, Tong S, Paden CR, Zhang J, Li Y, Pray I, Novak RT, Fukunaga R, Rodriguez A, Medley AM, Wagner R, Weinberg M, Brown CM, Friedman CR	COVID-19 on the Nile: a cross-sectional investigation of COVID-19 among Nile River cruise travellers returning to the United States, February-march 2020	Journal of Travel Medicine	2022	Peer-reviewed – original article	Specific for respiratory diseases (ILI, COVID-19, SARS-CoV-1)	NO	NO	NO	YES	NO	NO	YES	NO	NO	YES	NO	NO	NO	All regions/more than one region	https://academic.oup.com/jtm/advance-article/doi/10.1093/jtm/taac153/6965000
260	Gupta A, Kunte R, Goyal N, Ray S, Singh K	A comparative analysis of control measures on-board ship against COVID-19 and similar novel viral respiratory disease outbreak: Quarantine ship or disembark suspects?	Medical Journal Armed Forces India	2021	Peer-reviewed – original article	Specific for respiratory diseases (ILI, COVID-19, SARS-CoV-1)	YES	NO	NO	NO	NO	NO	YES	YES	NO	NO	YES	YES	NO	All regions/more than one region	https://www.ncbi.nlm.nih.gov/pmc/articles/PMC7326407/
261	Hadjichristodoulou C, Mouchtouri VA, Guglielmetti P, Lemos CM, Nichols G, Paux T, Schlaich C, Cornejo MD, Martinez CV, Dionisio M, Rehmet S, Jaremin B, Kremastinou J; SHIPSAN TRAINET partnership	Actions for prevention and control of health threats related to maritime transport in European Union	Travel Medicine and Infectious Disease	2013	Peer-reviewed – original article	All infectious diseases/diseases in more than one category	YES	YES	NO	NO	YES	NO	YES	YES	YES	NO	YES	YES	NO	Europe	https://pubmed.ncbi.nlm.nih.gov/23518234/
262	Hadjichristodoulou C, Mouchtouri VA, Martinez CV, Nichols G, Riemer T, Rabinina J, Swan C, Pirnat N, Sokolova O, Kostara E, Rachiotis G, Meilicke R, Schlaich C, Bartlett CL, Kremastinou J, Partnership TS.	Surveillance and control of communicable diseases related to passenger ships in Europe	International Maritime Health	2011	Peer-reviewed – original article	All infectious diseases/diseases in more than one category	YES	YES	NO	NO	YES	NO	YES	YES	YES	NO	YES	YES	NO	Europe	https://pubmed.ncbi.nlm.nih.gov/21910118/
263	Centers for Disease Control and Prevention (Hall AJ, Vinjé J, Lopman B, Park GW, Yen C, Gregoricus N, et al.)	Updated Norovirus Outbreak Management and Disease Prevention Guidelines	Morbidity and Mortality Weekly Report	2011	Technical guidance / guideline – regional or national organization / authority	Specific for gastroenteritis	YES	NO	NO	NO	NO	NO	YES	YES	NO	NO	YES	YES	NO	USA	https://www.cdc.gov/mmwr/preview/mmwrhtml/rr6003a1.htm
264	Han P, Teng Y, Bi X, Li J, Sun D	Epidemiology survey of infectious diseases in North Korean travelers, 2015-2017	BMC Infectious Diseases	2019	Peer-reviewed – original article	All infectious diseases/diseases in more than one category	NO	NO	NO	NO	YES	NO	YES	NO	NO	NO	NO	NO	NO	Other	https://bmcinfectdis.biomedcentral.com/articles/10.1186/s12879-018-3664-x
265	Harvey RR, Nett RJ, McNamara K, McClung RP, Pieracci EG, Mayer O, Labar KA, Xu K, Facey J, Honein MA	Influenza-Like Illness among Personnel Responding to U.S. Quarantine of Cruise Ship Passengers Exposed to SARS-CoV-2	Journal of Occupational and Environmental Medicine	2022	Peer-reviewed – original article	Specific for respiratory diseases (ILI, COVID-19, SARS-CoV-1)	YES	NO	NO	NO	NO	NO	NO	NO	YES	NO	YES	NO	NO	USA	https://www.scopus.com/inward/record.uri?eid=2-s2.0-85123317497&doi=10.1097%2fJOM.0000000000002335&partnerID=40&md5=4225d87a30bb7c445c44354c375ba470
266	Hassan H, Abo ElSood H, Abd ElGawad B, Kamel R, Fahim M, El Shourbagy S, Showky S, Mohsen A, Afifi S, Eid A.	The value of contact tracing and isolation in mitigation of COVID-19 epidemic: Findings from outbreak investigation of COVID-19 onboard Nile Cruise Ship, Egypt, March 2020	BMJ Global Health	2022	Peer-reviewed – original article	Specific for respiratory diseases (ILI, COVID-19, SARS-CoV-1)	NO	NO	NO	YES	NO	NO	YES	NO	NO	NO	YES	NO	NO	Other	https://pubmed.ncbi.nlm.nih.gov/35840167/
267	Hatzianastasiou S, Mouchtouri VA, Pavli A, Tseroni M, Sapounas S, Vasileiou C, Dadouli K, Kyritsi M, Koureas M, Prezerakos P, Speletas M, Panagiotakopoulos G, Tsiodras S, Hadjichristodoulou C	COVID-19 outbreak on a passenger ship and assessment of response measures, Greece, 2020	Emerging Infectious Diseases	2021	Peer-reviewed – original article	Specific for respiratory diseases (ILI, COVID-19, SARS-CoV-1)	NO	YES	NO	NO	NO	NO	YES	YES	NO	NO	YES	YES	NO	Europe	https://www.ncbi.nlm.nih.gov/pmc/articles/PMC8237900/
268	Health Canada	Learning from SARS: Renewal of Public Health in Canada	Health Canada	2003	Report – regional or national organization / authority	Specific for respiratory diseases (ILI, COVID-19, SARS-CoV-1)	YES	NO	NO	NO	YES	NO	NO	NO	NO	NO	YES	YES	NO	Other	https://www.phac-aspc.gc.ca/publicat/sars-sras/pdf/sars-e.pdf
269	Health Protection Agency	Guidance for the Management of Norovirus Infection in Cruise Ships: Norovirus Working Group	Health Protection Agency	2007	Technical guidance / guideline – regional or national organization / authority	Specific for gastroenteritis	YES	NO	NO	NO	YES	YES	YES	YES	YES	NO	YES	YES	NO	Europe	https://www.gov.uk/government/publications/norovirus-managing-infection-in-cruise-ships
270	Health Protection Agency	Management of Spa Pools - Controlling the Risks of Infection	Health Protection Agency	2006	Technical guidance / guideline – regional or national organization / authority	Specific for Legionnaires’ disease	YES	NO	NO	NO	NO	NO	NO	NO	NO	NO	NO	YES	NO	Europe	https://assets.publishing.service.gov.uk/government/uploads/system/uploads/attachment_data/file/585108/Management_of_Spa_Pools_controlling_the_risk_oof_infections_Part_1.pdf
271	Health Protection Agency, Health Protection Agency Staff	Guidelines for Water Quality on Board Merchant Ships Including Passenger Vessels	Health Protection Agency	2003	Technical guidance / guideline – regional or national organization / authority	All infectious diseases/diseases in more than one category	YES	YES	YES	YES	NO	NO	NO	NO	NO	NO	NO	YES	NO	Europe	https://books.google.gr/books?id=rP5HSwAACAAJ
272	Health Protection Surveillance Centre - Health Services Executive Ireland	Medical Officer of Health (MOH) Response to a communicable disease incident on a ship V3.0	Health Protection Surveillance Centre - Health Services Executive Ireland	2020	Technical guidance / guideline – regional or national organization / authority	All infectious diseases/diseases in more than one category	YES	YES	NO	NO	YES	NO	YES	YES	YES	NO	YES	YES	NO	Europe	https://www.hpsc.ie/a-z/emergencyplanning/porthealth/publichealthguidance/phguidancedocuments/MOH%20guidance%20for%20responding%20to%20a%20communicable%20disease%20incident%20on%20a%20ship%20Feb%202020_v3.0.pdf
273	Health Protection Surveillance Centre - Health Services Executive Ireland	National Guidelines for the Control of Legionellosis in Ireland, 2009: Report of Legionnaires’ Disease Subcommittee of the Scientific Advisory Committee	Health Protection Surveillance Centre - Health Services Executive Ireland	2009	Technical guidance / guideline – regional or national organization / authority	Specific for Legionnaires’ disease	YES	YES	NO	NO	NO	NO	NO	NO	NO	NO	NO	YES	NO	Europe	https://www.hpsc.ie/a-z/respiratory/legionellosis/guidance/nationalguidelinesforthecontroloflegionellosisinireland/
274	Herwaldt BL, Lew JF, Moe CL, Lewis DC, Humphrey CD, Monroe SS, Pon EW, Glass RI	Characterization of a variant strain of Norwalk virus from a food-borne outbreak of gastroenteritis on a cruise ship in Hawaii	Journal of Clinical Microbiology	1994	Peer-reviewed – original article	Specific for gastroenteritis	YES	NO	NO	NO	NO	NO	YES	YES	NO	NO	NO	NO	NO	USA	https://www.ncbi.nlm.nih.gov/pmc/articles/PMC263153/
275	Hill CD	Cruise ship travel	Travel Medicine	2018	Peer-reviewed – other	All infectious diseases/diseases in more than one category	YES	NO	NO	NO	NO	NO	YES	YES	NO	NO	YES	YES	NO	All regions/more than one region	https://www.ncbi.nlm.nih.gov/pmc/articles/PMC7152469/
276	Hirotsu Y, Maejima M, Nakajima M, Mochizuki H, Omata M	Environmental cleaning is effective for the eradication of severe acute respiratory syndrome coronavirus 2 (SARS-CoV-2) virus in contaminated hospital rooms: A patient from the Diamond Princess cruise ship	Infection Control & Hospital Epidemiology	2020	Peer-reviewed – original article	Specific for respiratory diseases (ILI, COVID-19, SARS-CoV-1)	YES	NO	NO	NO	NO	NO	NO	NO	NO	NO	NO	YES	NO	Other	https://pubmed.ncbi.nlm.nih.gov/32299521/
277	Hoey J	Rubella outbreaks on cruise ships	Canadian Medical Association Journal	1998	Peer-reviewed – other	Specific for other vaccine-preventable diseases (varicella, measles, rubella, mumps etc.)	YES	NO	NO	NO	NO	NO	YES	YES	NO	NO	YES	NO	NO	USA	https://pubmed.ncbi.nlm.nih.gov/9627566/
278	Holt TE, Tveten A, Dahl E	Medical emergencies on large passenger ships without doctors: The Oslo-Kiel-Oslo ferry experience	International Maritime Health	2017	Peer-reviewed – original article	All infectious diseases/diseases in more than one category	NO	YES	NO	NO	NO	NO	YES	YES	NO	NO	NO	NO	NO	Europe	https://pubmed.ncbi.nlm.nih.gov/28952660/
279	Hoshino K, Maeshiro T, Nishida N, Sugiyama M, Fujita J, Gojobori T, et al	Transmission dynamics of SARS-CoV-2 on the Diamond Princess uncovered using viral genome sequence analysis	Gene	2021	Peer-reviewed – original article	Specific for respiratory diseases (ILI, COVID-19, SARS-CoV-1)	YES	NO	NO	NO	NO	NO	YES	YES	NO	NO	NO	NO	YES	Other	https://www.ncbi.nlm.nih.gov/pmc/articles/PMC7880849/
280	Hoshiyama T, Wada T, Nihonyanagi S, Kameda R, Yamaoka-Tojo M, Fukuda M, Ako J, Yamaoka K, Takayama Y	Clinical and microbiological features of asymptomatic SARS-CoV-2 infection and Mild COVID-19 in seven crewmembers of a cruise ship	Internal Medicine	2020	Peer-reviewed – other	Specific for respiratory diseases (ILI, COVID-19, SARS-CoV-1)	YES	NO	NO	NO	NO	NO	NO	YES	NO	NO	NO	NO	NO	Other	https://www.jstage.jst.go.jp/article/internalmedicine/59/24/59_5601-20/_article/-char/en
281	HSE Port Health Multidisciplinary Network Ireland	Management of a Port Public Health Event at a Seaport: HSE Port Health Multidisciplinary Network	HSE Port Health Multidisciplinary Network Ireland	2022	Technical guidance / guideline – regional or national organization / authority	All infectious diseases/diseases in more than one category	YES	YES	YES	NO	YES	NO	YES	YES	YES	NO	YES	YES	NO	Europe	https://www.hpsc.ie/a-z/emergencyplanning/porthealth/publichealthguidance/phguidancedocuments/HSE%20Response%20Plan%20for%20management%20of%20a%20Public%20Health%20event%20at%20a%20seaport_v3_12Feb2022.pdf
282	Huang LS, Li L, Dunn L, He M	Taking account of asymptomatic infections: A modeling study of the COVID-19 outbreak on the Diamond Princess cruise ship	PLoS One	2021	Peer-reviewed – original article	Specific for respiratory diseases (ILI, COVID-19, SARS-CoV-1)	YES	NO	NO	NO	NO	NO	YES	YES	NO	NO	NO	NO	YES	Other	https://pubmed.ncbi.nlm.nih.gov/33725000/
283	Hung IF, Cheng VC, Li X, Tam AR, Hung DL, Chiu KH, Yip CC, Cai JP, Ho DT, Wong SC, Leung SS, Chu MY, Tang MO, Chen JH, Poon RW, Fung AY, Zhang RR, Yan EY, Chen LL, Choi CY, Leung KH, Chung TW, Lam SH, Lam TP, Chan JF, Chan KH, Wu TC, Ho PL, Chan JW, Lau CS, To KK, Yuen KY	SARS-CoV-2 shedding and seroconversion among passengers quarantined after disembarking a cruise ship: a case series	Lancet Infectious Diseases	2020	Peer-reviewed – other	Specific for respiratory diseases (ILI, COVID-19, SARS-CoV-1)	YES	NO	NO	NO	NO	NO	YES	NO	NO	NO	NO	NO	NO	Other	https://pubmed.ncbi.nlm.nih.gov/32539986/
284	Ing AJ, Cocks C, Green JP	COVID-19: in the footsteps of Ernest Shackleton	Thorax	2020	Peer-reviewed – original article	Specific for respiratory diseases (ILI, COVID-19, SARS-CoV-1)	NO	NO	YES	NO	NO	NO	YES	YES	NO	NO	YES	NO	NO	Other	https://pubmed.ncbi.nlm.nih.gov/32461231/
285	International Association of Antarctica Tour Operators	IAATO 2022-23 Biosecurity Protocols Regarding Avian Influenza	International Association of Antarctica Tour Operators	2022	Industry guidance - regional/national	Specific for respiratory diseases (ILI, COVID-19, SARS-CoV-1)	NO	NO	YES	NO	NO	NO	YES	YES	NO	NO	YES	NO	NO	All regions/more than one region	https://iaato.org/wp-content/uploads/2022/11/IAATO-2022-23-Biosecurity-Protocols-Regarding-Avian-Influenza-NOV162022.pdf
286	International Chamber of Shipping	Coronavirus (COVID-19) Guidance for Ensuring a Safe Shipboard Interface Between Ship and Shore-Based Personnel - Version 1	International Chamber of Shipping	2020	Industry guidance - international	Specific for respiratory diseases (ILI, COVID-19, SARS-CoV-1)	YES	YES	YES	YES	YES	NO	NO	YES	YES	NO	YES	YES	NO	All regions/more than one region	https://www.ics-shipping.org/publication/coronavirus-covid-19-guidelines-for-ensuring-a-safe-shipboard-interface-between-ship-and-shore-based-personnel/
287	International Chamber of Shipping	Coronavirus (COVID-19) Guidance for Ship Operators for the Protection of the Health of Seafarers - Version 5	International Chamber of Shipping	2022	Industry guidance - international	Specific for respiratory diseases (ILI, COVID-19, SARS-CoV-1)	YES	YES	YES	YES	YES	NO	NO	YES	YES	NO	YES	YES	NO	All regions/more than one region	https://www.ics-shipping.org/publication/coronavirus-covid-19-guidance-for-ship-operators-for-the-protection-of-the-health-of-seafarers-fifth-edition/
288	International Chamber of Shipping	Coronavirus (COVID-19) Roadmap for Vaccination of International Seafarers - Version 2	International Chamber of Shipping	2022	Industry guidance - international	Specific for respiratory diseases (ILI, COVID-19, SARS-CoV-1)	YES	YES	YES	YES	NO	NO	NO	YES	NO	NO	YES	NO	NO	All regions/more than one region	https://www.ics-shipping.org/publication/coronavirus-covid-19-roadmap-for-vaccination-of-international-seafarers-second-edition/
289	International Chamber of Shipping	Coronavirus (COVID-19) Vaccination for Seafarers and Shipping Companies: A Practical Guide Your Questions Answered - Version 3	International Chamber of Shipping	2022	Industry guidance - international	Specific for respiratory diseases (ILI, COVID-19, SARS-CoV-1)	YES	YES	YES	YES	NO	NO	NO	YES	NO	NO	YES	NO	NO	All regions/more than one region	https://www.ics-shipping.org/publication/coronavirus-covid-19-vaccination-for-seafarers-and-shipping-companies-a-practical-guide-second-edition/
290	International Chamber of Shipping	International Medical Guide for Seafarers and Fishers, First Edition	International Chamber of Shipping	2023	Industry guidance - international	All infectious diseases/diseases in more than one category	YES	YES	YES	YES	NO	NO	NO	YES	NO	NO	NO	NO	NO	All regions/more than one region	https://www.ics-shipping.org/publication/international-medical-guide-for-seafarers-and-fishers-first-edition/
291	International Labour Organization	C073 - Medical Examination (Seafarers) Convention, 1946 (No. 73)	International Labour Organization	1946	Legislation / regulation – international organization / authority	All infectious diseases/diseases in more than one category	YES	YES	YES	YES	NO	NO	NO	YES	NO	NO	NO	NO	NO	All regions/more than one region	https://www.ilo.org/dyn/normlex/en/f?p=NORMLEXPUB:55:0:::55:P55_TYPE,P55_LANG,P55_DOCUMENT,P55_NODE:CON,en,C073,/Document
292	International Labour Organization	Maritime Labour Convention, 2006, as amended	International Labour Organization	2006	Legislation / regulation – international organization / authority	All infectious diseases/diseases in more than one category	YES	YES	YES	YES	NO	NO	NO	YES	NO	NO	YES	YES	NO	All regions/more than one region	https://www.ilo.org/dyn/normlex/en/f?p=NORMLEXPUB:91:0::NO::P91_SECTION:MLC14_A4
293	International Labour Organization	Recommendation 105 - Ships' Medicine Chests Recommendation, 1958 (No. 105)	International Labour Organization	1958	Technical guidance / guideline – international organization / authority	All infectious diseases/diseases in more than one category	YES	YES	YES	YES	NO	NO	NO	YES	NO	NO	NO	NO	NO	All regions/more than one region	https://www.ilo.org/dyn/normlex/en/f?p=1000:12100:0::NO::P12100_INSTRUMENT_ID,P12100_LANG_CODE:312443,en:NO
294	International Labour Organization	Recommendation 164 - Occupational Safety and Health Recommendation, 1981 (No. 164)	International Labour Organization	1981	Technical guidance / guideline – international organization / authority	All infectious diseases/diseases in more than one category	YES	YES	YES	YES	NO	NO	NO	YES	NO	NO	NO	NO	NO	All regions/more than one region	https://www.ilo.org/dyn/normlex/en/f?p=NORMLEXPUB:12100:0::NO::P12100_ILO_CODE:R164
295	International Labour Organization and International Maritime Organization	Guidelines on the medical examinations of seafarers	International Labour Organization	2011	Technical guidance / guideline – international organization / authority	All infectious diseases/diseases in more than one category	YES	YES	YES	YES	NO	NO	NO	YES	NO	NO	YES	NO	NO	All regions/more than one region	https://www.ilo.org/sector/Resources/codes-of-practice-and-guidelines/WCMS_174794/lang--en/index.htm
296	International Maritime Health Association	Reducing the Risk of Infection from 2019 new Coronavirus (2019-nCoV)	International Maritime Health Association	2020	Industry guidance - international	Specific for respiratory diseases (ILI, COVID-19, SARS-CoV-1)	NO	NO	NO	NO	NO	NO	YES	YES	NO	NO	YES	YES	NO	All regions/more than one region	https://www.ynanp.gr/media/documents/IMHA_16-1-2020_oPSFmOq.pdf
297	International Maritime Organization	Circular Letter No.3484: Ebola virus disease	International Maritime Organization	2014	Other	Other	YES	YES	YES	YES	NO	NO	YES	YES	NO	NO	YES	NO	NO	All regions/more than one region	https://wwwcdn.imo.org/localresources/Documents/3484.pdf
298	International Maritime Organization	Circular Letter No.3485: Full and effective implementation of maritime security measures to assist in preventing the spread of the Ebola virus disease	International Maritime Organization	2014	Other	Other	YES	YES	YES	YES	YES	NO	NO	NO	NO	NO	NO	NO	NO	All regions/more than one region	https://tc.canada.ca/sites/default/files/migrated/3485.pdf
299	International Maritime Organization	Circular Letter No.4204/Add.15: Coronavirus (COVID 19) - Personal protective equipment	International Maritime Organization	2020	Other	Specific for respiratory diseases (ILI, COVID-19, SARS-CoV-1)	YES	YES	YES	YES	NO	NO	YES	YES	YES	NO	NO	NO	NO	All regions/more than one region	https://wwwcdn.imo.org/localresources/en/MediaCentre/HotTopics/Documents/COVID%20CL%204204%20adds/Circular%20Letter%20No.4204-Add.15%20-%20Coronavirus%20(Covid%2019)%20-%20Personal%20Protective%20Equipment.pdf
300	International Maritime Organization	Circular Letter No.4204/Add.16: Coronavirus (COVID 19) – COVID-19 related guidelines for ensuring a safe shipboard interface between ship and shore-based personnel	International Maritime Organization	2020	Other	Specific for respiratory diseases (ILI, COVID-19, SARS-CoV-1)	YES	YES	YES	YES	YES	NO	NO	YES	YES	NO	YES	NO	NO	All regions/more than one region	https://wwwcdn.imo.org/localresources/en/MediaCentre/HotTopics/Documents/COVID%20CL%204204%20adds/Circular%20Letter%20No.4204-Add.16%20-%20Coronavirus%20(Covid%2019)%20-%20Covid-19%20Related%20Guidelines%20For%20Ensuring%20A%20Safe%20Shipboard.pdf
301	International Maritime Organization	Circular Letter No.4204/Add.23: Coronavirus (COVID-19) – Recommendations for port and coastal States on the prompt disembarkation of seafarers for medical care ashore during the COVID-19 pandemic	International Maritime Organization	2020	Other	Specific for respiratory diseases (ILI, COVID-19, SARS-CoV-1)	YES	YES	YES	YES	YES	NO	NO	YES	YES	NO	YES	YES	NO	All regions/more than one region	https://wwwcdn.imo.org/localresources/en/MediaCentre/HotTopics/Documents/COVID%20CL%204204%20adds/Circular%20Letter%20No.4204-Add.23%20-%20Coronavirus%20(Covid-19)%20-%20Recommendations%20For%20Port%20And%20CoastalStates%20On%20medical%20care.pdf
302	International Maritime Organization	Convention on Facilitation of International Maritime Traffic (FAL), 1965	International Maritime Organization	1965	Legislation / regulation – international organization / authority	All infectious diseases/diseases in more than one category	YES	YES	YES	YES	NO	NO	YES	YES	NO	NO	YES	YES	NO	All regions/more than one region	https://www.imo.org/en/About/Conventions/Pages/Convention-on-Facilitation-of-International-Maritime-Traffic-(FAL).aspx
303	International Maritime Organization	International Convention for the Control and Management of Ships' Ballast Water and Sediments (BWM)	International Maritime Organization	2004	Legislation / regulation – international organization / authority	All infectious diseases/diseases in more than one category	YES	YES	YES	YES	NO	NO	NO	NO	NO	NO	NO	NO	NO	All regions/more than one region	https://www.imo.org/eNot applicablebout/Conventions/Pages/International-Convention-for-the-Control-and-Management-of-Ships%27-Ballast-Water-and-Sediments-(BWM).aspx
304	International Maritime Organization	International Convention for the Safety of Life at Sea (SOLAS)	International Maritime Organization	1974	Legislation / regulation – international organization / authority	All infectious diseases/diseases in more than one category	YES	YES	YES	YES	NO	NO	NO	YES	NO	NO	NO	NO	NO	All regions/more than one region	https://www.imo.org/eNot applicablebout/Conventions/Pages/International-Convention-for-the-Safety-of-Life-at-Sea-(SOLAS),-1974.aspx
305	International Maritime Organization	International Convention on Standards of Training, Certification and Watchkeeping for Seafarers	International Maritime Organization	1978	Legislation / regulation – international organization / authority	All infectious diseases/diseases in more than one category	YES	YES	YES	YES	NO	NO	NO	YES	NO	NO	NO	NO	NO	All regions/more than one region	https://www.imo.org/en/ourwork/humanelement/pages/stcw-conv-link.aspx
306	International Maritime Organization	MSC.1/Circ.1218: Guidance on exchange of medical information between telemedical assistance services (TMAS)	International Maritime Organization	2006	Technical guidance / guideline – international organization / authority	All infectious diseases/diseases in more than one category	YES	YES	YES	YES	NO	NO	YES	YES	NO	NO	NO	NO	NO	All regions/more than one region	https://wwwcdn.imo.org/localresources/en/OurWork/Safety/Documents/MSC.1-Circ.1218%20-%20Guidance%20On%20Exchange%20Of%20Medical%20Information%20BetweenTelemedical%20Assistance%20Services.pdf
307	International Maritime Organization	MSC.1/Circ.1636/Rev.1: Industry recommended framework of protocols for ensuring safe ship crew changes and travel during the Coronavirus (COVID-19) pandemic	International Maritime Organization	2020	Technical guidance / guideline – international organization / authority	Specific for respiratory diseases (ILI, COVID-19, SARS-CoV-1)	YES	YES	YES	YES	YES	NO	NO	YES	YES	NO	YES	YES	NO	All regions/more than one region	https://wwwcdn.imo.org/localresources/en/MediaCentre/HotTopics/Documents/COVID%20CL%204204%20adds/Circular%20Letter%20No.4204-Add.23%20-%20Coronavirus%20(Covid-19)%20-%20Recommendations%20For%20Port%20And%20CoastalStates%20On%20medical%20care.pdf
308	International Maritime Organization	MSC/Circ.1042: List of contents of the "emergency medical kit/bag" and medical consideration for its use on Ro-Ro passenger ships not normally carrying a medical doctor	International Maritime Organization	2002	Technical guidance / guideline – international organization / authority	All infectious diseases/diseases in more than one category	NO	YES	NO	NO	NO	NO	NO	NO	NO	NO	NO	NO	NO	All regions/more than one region	https://www.imorules.com/MSCCIRC_1042.html
309	International Maritime Organization	MSC/Circ.960: Medical assistance at sea	International Maritime Organization	2000	Technical guidance / guideline – international organization / authority	All infectious diseases/diseases in more than one category	YES	YES	YES	YES	NO	NO	YES	YES	NO	NO	NO	NO	NO	All regions/more than one region	https://wwwcdn.imo.org/localresources/en/OurWork/Safety/Documents/MSC.1-Circ.960%20-%20Medical%20Assistance%20At%20Sea.PDF
310	Isakbaeva ET, Widdowson MA, Beard RS, Bulens SN, Mullins J, Monroe SS, Bresee J, Sassano P, Cramer EH, Glass RI	Norovirus transmission on cruise ship	Emerging Infectious Diseases	2005	Peer-reviewed – original article	Specific for gastroenteritis	YES	NO	NO	NO	NO	NO	YES	YES	NO	YES	NO	YES	NO	All regions/more than one region	https://www.ncbi.nlm.nih.gov/pmc/articles/PMC3294347/
311	Ito H, Hanaoka S, Kawasaki T	The cruise industry and the COVID-19 outbreak	Transportation Research Interdisciplinary Perspectives	2020	Peer-reviewed – original article	Specific for respiratory diseases (ILI, COVID-19, SARS-CoV-1)	YES	NO	NO	NO	YES	YES	NO	NO	NO	YES	NO	NO	NO	All regions/more than one region	https://pubmed.ncbi.nlm.nih.gov/34171018/
312	Jang CS, Liang CP, Chen SK	Spatial dynamic assessment of health risks for urban river cruises	Environmental Monitoring and Assessment	2019	Peer-reviewed – original article	Specific for gastroenteritis	NO	NO	NO	YES	NO	NO	YES	NO	NO	NO	NO	NO	YES	Other	https://link.springer.com/article/10.1007/s10661-018-7122-4
313	Jenkins KA, Vaughan GH Jr., Rodriguez LO, Freeland A	Acute Gastroenteritis on Cruise Ships - Maritime Illness Database and Reporting System, United States, 2006-2019	Morbidity and Mortality Weekly Report	2021	Peer-reviewed – original article	Specific for gastroenteritis	YES	NO	NO	NO	NO	NO	YES	YES	NO	NO	NO	NO	NO	Other	https://www.cdc.gov/mmwr/volumes/70/ss/ss7006a1.htm
314	Jenness SM, Willebrand KS, Malik AA, Lopman BA , Omer SB	Dynamic Network Strategies for SARS-CoV-2 Control on a Cruise Ship	Epidemics	2020	Peer-reviewed – original article	Specific for respiratory diseases (ILI, COVID-19, SARS-CoV-1)	YES	NO	NO	NO	NO	NO	YES	YES	YES	NO	NO	NO	YES	Other	https://www.ncbi.nlm.nih.gov/pmc/articles/PMC8372454/
315	Jensen OC, Bøggild NB, Kristensen S	Telemedical advice to long-distance passenger ferries	Journal of Travel Medicine	2005	Peer-reviewed – original article	All infectious diseases/diseases in more than one category	NO	YES	NO	NO	NO	NO	YES	YES	NO	NO	NO	NO	NO	Europe	https://pubmed.ncbi.nlm.nih.gov/16256048/
316	Jernigan DB, Hofmann J, Cetron MS, Genese CA, Nuorti JP, Fields BS, Benson RF, Carter RJ, Edelstein PH, Guerrero IC, Paul SM, Lipman HB, Breiman R	Outbreak of Legionnaires' disease among cruise ship passengers exposed to a contaminated whirlpool spa	Lancet	1996	Peer-reviewed – original article	Specific for Legionnaires’ disease	YES	NO	NO	NO	YES	NO	YES	NO	NO	NO	NO	NO	NO	All regions/more than one region	https://pubmed.ncbi.nlm.nih.gov/8596266/
317	Jerome C	Communications strategies for on-ship CDPC systems	International Maritime Health	2012	Peer-reviewed – review	All infectious diseases/diseases in more than one category	YES	YES	YES	YES	NO	NO	NO	NO	NO	NO	YES	NO	NO	All regions/more than one region	https://pubmed.ncbi.nlm.nih.gov/23129093/
318	Jimi H, Hashimoto G	Challenges of COVID-19 outbreak on the cruise ship Diamond Princess docked at Yokohama, Japan: a real-world story	Global Health & Medicine	2020	Peer-reviewed – other	Specific for respiratory diseases (ILI, COVID-19, SARS-CoV-1)	YES	NO	NO	NO	NO	NO	YES	YES	YES	NO	YES	YES	NO	Other	https://www.ncbi.nlm.nih.gov/pmc/articles/PMC7731266/
319	Joseph C	Influenza on a cruise ship in the Mediterranean	Eurosurveillance	1999	Peer-reviewed – original article	Specific for respiratory diseases (ILI, COVID-19, SARS-CoV-1)	YES	NO	NO	NO	NO	NO	YES	YES	NO	NO	YES	NO	NO	Europe	https://pubmed.ncbi.nlm.nih.gov/10405474/
320	Joseph CA, Yadav R, Ricketts KD, European Working Group for Legionella	Travel-associated Legionnaires disease in Europe in 2007	Eurosurveillance	2009	Peer-reviewed – original article	Specific for Legionnaires’ disease	YES	NO	NO	NO	NO	NO	NO	NO	NO	NO	NO	NO	NO	Europe	https://pubmed.ncbi.nlm.nih.gov/19422777/
321	Jost M, Luzi D, Metzler S, Miran B, Mutsch M.	Measles associated with international travel in the region of the Americas, Australia and Europe, 2001-2013: A systematic review	Travel Medicine and Infectious Disease	2015	Peer-reviewed – review	Specific for other vaccine-preventable diseases (varicella, measles, rubella, mumps etc.)	YES	NO	NO	NO	NO	NO	YES	YES	NO	NO	YES	NO	NO	USA	https://pubmed.ncbi.nlm.nih.gov/25468523/
322	Kak V	Infections on cruise ships	Microbiology Spectrum	2015	Peer-reviewed – other	All infectious diseases/diseases in more than one category	YES	NO	NO	NO	NO	NO	YES	YES	NO	NO	YES	YES	NO	All regions/more than one region	https://www.scopus.com/inward/record.uri?eid=2-s2.0-85001720147&doi=10.1128%2fmicrobiolspec.IOL5-0007-2015&partnerID=40&md5=f6b309f15c6696ba2ead50c6717c6730
323	Kakimoto K, Kamiya H, Yamagishi T, Matsui T, Suzuki M, Wakita T	Initial investigation of transmission of COVID-19 among crew members during quarantine of a cruise ship - Yokohama, Japan, February 2020	Morbidity and Mortality Weekly Report	2020	Peer-reviewed – original article	Specific for respiratory diseases (ILI, COVID-19, SARS-CoV-1)	YES	NO	NO	NO	NO	NO	YES	YES	NO	NO	YES	NO	NO	Other	https://www.cdc.gov/mmwr/volumes/69/wr/mm6911e2.htm#:~:text=By%20the%20end%20of%20quarantine,February%204%E2%80%9312%2C%202020.
324	Kaku N, Nishimura F, Shigeishi Y, Tachiki R, Sakai H, Sasaki D, Ota K, Sakamoto K, Kosai K, Hasegawa H, Izumikawa K, Ariyoshi K, Mukae H, Yasuda J, Morita K, Kohno S, Yanagihara K	Performance of anti-SARS-CoV-2 antibody testing in asymptomatic or mild COVID-19 patients: A retrospective study in outbreak on a cruise ship	PLoS ONE	2021	Peer-reviewed – original article	Specific for respiratory diseases (ILI, COVID-19, SARS-CoV-1)	YES	NO	NO	NO	NO	NO	NO	YES	NO	NO	NO	NO	NO	Other	https://journals.plos.org/plosone/article?id=10.1371/journal.pone.0257452
325	Kasińska J, Jendryczka V.	Determinants of COVID-19 Infections on Sea-Going Ships and Their Socio-Economic Consequences for Seafarers and Shipowners in Terms of Modeling Ship Emergency Procedures	Sustainability (Switzerland)	2022	Peer-reviewed – original article	Specific for respiratory diseases (ILI, COVID-19, SARS-CoV-1)	YES	YES	YES	YES	YES	YES	YES	YES	YES	NO	NO	NO	NO	Europe	https://www.mdpi.com/2071-1050/14/17/10882
326	Kato H, Shimizu H, Shibue Y, Hosoda T, Iwabuchi K, Nagamine K, et al	Clinical course of 2019 novel coronavirus disease (COVID-19) in individuals present during the outbreak on the Diamond Princess cruise ship	Journal of Infection and Chemotherapy	2020	Peer-reviewed – original article	Specific for respiratory diseases (ILI, COVID-19, SARS-CoV-1)	YES	NO	NO	NO	NO	NO	YES	YES	NO	NO	NO	NO	NO	Other	https://pubmed.ncbi.nlm.nih.gov/32405245/
327	Khan AS, Moe CL, Glass RI, Monroe SS, Estes MK, Chapman LE, Jiang X, Humphrey C, Pon E, Iskander JK, Schonberger LB	Norwalk virus-associated gastroenteritis traced to ice consumption aboard a cruise ship in Hawaii: Comparison and application of molecular method- based assays	Journal of Clinical Microbiology	1994	Peer-reviewed – original article	Specific for gastroenteritis	YES	NO	NO	NO	NO	NO	YES	YES	NO	NO	NO	NO	NO	USA	https://pubmed.ncbi.nlm.nih.gov/8150941/
328	Klein A, Heuser J, Henning E, et al.	A mass casualty incident of infectious diseases at the port of Hamburg: an analysis of organizational structures and emergency concepts	Journal of Occupational Medicine and Toxicology	2021	Peer-reviewed – original article	All infectious diseases/diseases in more than one category	NO	NO	NO	NO	YES	YES	NO	NO	YES	NO	NO	NO	NO	Europe	https://occup-med.biomedcentral.com/articles/10.1186/s12995-021-00324-0
329	Kobayashi A, Yamamoto Y, Chou S, Hashimoto S	Severe Legionella pneumophila pneumonia associated with the public bath on a cruise ship in Japan	Journal of Anesthesia	2004	Peer-reviewed – original article	Specific for Legionnaires’ disease	YES	NO	NO	NO	NO	NO	YES	NO	NO	NO	NO	NO	NO	Other	https://pubmed.ncbi.nlm.nih.gov/15127261/
330	Kobayashi T, Yoshii K, Linton NM, Suzuki M, Nishiura H	Age dependence of the natural history of infection with severe acute respiratory syndrome coronavirus 2 (SARS-CoV-2): an analysis of Diamond Princess data	International Journal of Infectious Diseases	2022	Peer-reviewed – original article	Specific for respiratory diseases (ILI, COVID-19, SARS-CoV-1)	YES	NO	NO	NO	NO	NO	YES	YES	NO	NO	NO	NO	NO	Other	https://www.sciencedirect.com/science/article/pii/S1201971221012133
331	Kondo H, Koido Y, Kohayagawa Y, Anan H	Japan DMAT operations in the Diamond Princess cruise ship: COVID-19 medical operation	American Journal of Disaster Medicine	2020	Peer-reviewed – original article	Specific for respiratory diseases (ILI, COVID-19, SARS-CoV-1)	YES	NO	NO	NO	NO	YES	YES	YES	YES	NO	YES	NO	NO	Other	https://pubmed.ncbi.nlm.nih.gov/33270211/
332	Koo D, Maloney K, Tauxe R	Epidemiology of diarrheal disease outbreaks on cruise ships, 1986 through 1993	Journal of the American Medical Association	1996	Peer-reviewed – original article	Specific for gastroenteritis	YES	NO	NO	NO	NO	NO	YES	YES	NO	NO	NO	NO	NO	USA	https://pubmed.ncbi.nlm.nih.gov/8606476/
333	Koopmans M, Harris J, Verhoef L, Depoortere E, Takkinen J, Coulombier D; International Outbreak Investigation Team	European investigation into recent norovirus outbreaks on cruise ships: update	Eurosurveillance	2006	Peer-reviewed – original article	Specific for gastroenteritis	YES	NO	NO	NO	NO	NO	NO	NO	NO	NO	NO	NO	NO	Europe	https://pubmed.ncbi.nlm.nih.gov/16966757/
334	Kordsmeyer AC, Mojtahedzadeh N, Heidrich J, Militzer K, von Münster T, Belz L, Jensen HJ, Bakir S, Henning E, Heuser J, Klein A, Sproessel N, Ekkernkamp A, Ehlers L, de Boer J, Kleine-Kampmann S, Dirksen-Fischer M, Plenge-Bönig A, Harth V, Oldenburg M	Systematic Review on Outbreaks of SARS-CoV-2 on Cruise, Navy and Cargo Ships	International Journal of Environmental Research and Public Health	2021	Peer-reviewed – review	Specific for respiratory diseases (ILI, COVID-19, SARS-CoV-1)	YES	NO	NO	NO	YES	YES	YES	YES	YES	NO	YES	YES	NO	All regions/more than one region	https://pubmed.ncbi.nlm.nih.gov/34068311/
335	Kornylo K, Henry R, Slaten D	Respiratory disease on cruise ships	Clinical Infectious Diseases	2012	Peer-reviewed – other	Specific for respiratory diseases (ILI, COVID-19, SARS-CoV-1)	YES	NO	NO	NO	NO	NO	YES	YES	NO	NO	YES	YES	NO	All regions/more than one region	https://academic.oup.com/cid/article/54/5/v/327354?login=true
336	Koureas M, Kyritsi M, Vontas A, Kourentis L, Vasileiou C, Mouchtouri VA, Hadjichristodoulou C	Pilot Implementation of SARS-CoV-2 Wastewater Surveillance on Cruise Ships Arriving at the Port of Piraeus from June to November 2021	Medical Sciences Forum	2022	Peer-reviewed – other	Specific for respiratory diseases (ILI, COVID-19, SARS-CoV-1)	YES	NO	NO	NO	NO	NO	NO	NO	NO	NO	NO	YES	NO	Europe	https://www.mdpi.com/2673-9992/13/1/6
337	Kourentis L, Christoforidou EP, Dionisio M, Dávila-Cornejo M, Kantonis A, Kopilovic B, Grigorevičė E, Dubrovova I, Pilková M, Boland M, Dirksen-Fischer M, Vozelevskaja N, Van Den Bogaert R, Veenstra T, Ames J, Campagna A, Bitsolas N, Hadjichristodoulou C, Mouchtouri V; the EU HEALTHY GATEWAYS Joint Action Partnership.	SHIPSAN Routine Inspections between 2018 and 2022	Medical Sciences Forum	2022	Peer-reviewed – other	All infectious diseases/diseases in more than one category	YES	YES	NO	NO	YES	NO	NO	NO	YES	NO	NO	NO	NO	Europe	https://www.mdpi.com/2673-9992/13/1/18
338	Kourentis L, Dávila Cornejo M, Christoforidou E, Bitsolas N, Anagnostopoulos L, Hadjichristodoulou C, Mouchtouri VA; Partnership, T.E.H.G.	Communication of Public Health Events on Ships through the EU Common Ship Sanitation Database	Medical Sciences Forum	2022	Peer-reviewed – other	All infectious diseases/diseases in more than one category	YES	YES	NO	NO	YES	NO	NO	NO	YES	NO	NO	NO	NO	Europe	https://www.mdpi.com/2673-9992/13/1/13
339	Kura F, Amemura-Maekawa J, Yagita K, Endo T, Ikeno M, Tsuji H, Taguchi M, Kobayashi K, Ishii E, Watanabe H	Outbreak of Legionnaires' disease on a cruise ship linked to spa-bath filter stones contaminated with Legionella pneumophila serogroup 5	Epidemiology and Infection	2006	Peer-reviewed – original article	Specific for Legionnaires’ disease	YES	NO	NO	NO	NO	NO	YES	NO	NO	NO	NO	YES	NO	Other	https://www.ncbi.nlm.nih.gov/pmc/articles/PMC2870400/
340	La Scola B, Lavrard P, Fournier PE, Colson P, Lacoste A, Raoult D.	SARS-CoV-2 variant from India to Marseille: The still active role of ports in the introduction of epidemics	Travel Medicine and Infectious Disease	2021	Peer-reviewed – other	Specific for respiratory diseases (ILI, COVID-19, SARS-CoV-1)	YES	NO	NO	NO	YES	NO	NO	YES	NO	NO	YES	NO	NO	All regions/more than one region	https://www.ncbi.nlm.nih.gov/pmc/articles/PMC8139435/
341	Laganà P, Gambuzza ME, Delia S	Legionella risk assessment in cruise ships and ferries	Annals of Agricultural and Environmental Medicine	2017	Peer-reviewed – original article	Specific for Legionnaires’ disease	YES	YES	NO	NO	NO	NO	NO	NO	NO	NO	NO	YES	NO	Europe	https://www.aaem.pl/-Legionella-risk-assessment-in-cruise-ships-and-ferries,74717,0,2.html
342	Lai CC, Hsu CY, Jen HH, Yen AM, Chan CC, Chen HH	The Bayesian Susceptible-Exposed-Infected-Recovered model for the outbreak of COVID-19 on the Diamond Princess Cruise Ship	Stochastic Environmental Research and Risk Assessment	2021	Peer-reviewed – original article	Specific for respiratory diseases (ILI, COVID-19, SARS-CoV-1)	YES	NO	NO	NO	NO	NO	YES	YES	NO	NO	NO	NO	YES	Other	https://pubmed.ncbi.nlm.nih.gov/33519302/
343	Lanini S, Capobianchi MR, Puro V, Filia A, Del Manso M, Kärki T, Nicoletti L, Magurano F, Derrough T, Severi E, Bonfigli S, Lauria FN, Ippolito G, Vellucci L, Pompa MG	Measles outbreak on a cruise ship in the western Mediterranean, February 2014, preliminary report	Eurosurveillance	2014	Peer-reviewed – original article	Specific for other vaccine-preventable diseases (varicella, measles, rubella, mumps etc.)	YES	NO	NO	NO	NO	NO	YES	YES	NO	NO	YES	NO	NO	Europe	https://www.scopus.com/inward/record.uri?eid=2-s2.0-84896290711&doi=10.2807%2f1560-7917.ES2014.19.10.20735&partnerID=40&md5=0872d0507b3212121c418d044daedb14
344	Latorre S, Latorre M, Zedda F, Campagna A	Prevention of Legionella Infections in Shipboard Medical Facilities: A Proposal to Include the Use POU Filters in the Preventive Plan	Medical Sciences Forum	2022	Peer-reviewed – other	Specific for Legionnaires’ disease	YES	YES	NO	NO	NO	NO	NO	NO	NO	NO	NO	YES	NO	Europe	https://www.mdpi.com/2673-9992/13/1/22
345	Launders NJ, Nichols GL, Cartwright R, Lawrence J, Jones J, Hadjichristodoulou C	Self-reported stomach upset in travellers on cruise-based and land-based package holidays	PLoS ONE	2014	Peer-reviewed – original article	Specific for gastroenteritis	YES	NO	NO	NO	NO	NO	YES	NO	NO	NO	NO	NO	NO	All regions/more than one region	https://www.scopus.com/inward/record.uri?eid=2-s2.0-84897505660&doi=10.1371%2fjournal.pone.0083425&partnerID=40&md5=b6f34241187f00f6b2bee2e5dd915ff8 https://journals.plos.org/plosone/article/file?id=10.1371/journal.pone.0083425&type=printable
346	Lawrence DN	Outbreaks of gastrointestinal diseases on cruise ships: Lessons from three decades of progress	Current Infectious Disease Reports	2004	Peer-reviewed – other	Specific for gastroenteritis	YES	NO	NO	NO	NO	NO	YES	YES	NO	NO	YES	YES	NO	All regions/more than one region	https://pubmed.ncbi.nlm.nih.gov/15023273/
347	Lee S	Managing water quality on board passenger vessels to ensure passenger and crew safety	Perspectives in Public Health	2019	Peer-reviewed – other	All infectious diseases/diseases in more than one category	YES	NO	NO	NO	YES	NO	YES	YES	NO	NO	NO	YES	NO	All regions/more than one region	https://pubmed.ncbi.nlm.nih.gov/30880607/
348	Lever F, on behalf of the European Working Group for Legionella Infections (EWGLI); Joseph CA, on behalf of the European Working Group for Legionella Infections (EWGLI)	Travel associated legionnaires' disease in Europe in 2000 and 2001	Eurosurveillance	2003	Peer-reviewed – original article	Specific for Legionnaires’ disease	YES	YES	NO	NO	NO	NO	NO	NO	NO	NO	NO	NO	NO	Europe	https://www.eurosurveillance.org/content/10.2807/esm.08.03.00404-en
349	Lew JF, Swerdlow DL, Dance ME, Griffin PM, Bopp CA, Gillenwater MJ, Mercatante T, Glass RI	An outbreak of shigellosis aboard a cruise ship caused by a multiple-antibiotic-resistant strain of Shigella flexneri	American Journal of Epidemiology	1991	Peer-reviewed – original article	Specific for gastroenteritis	YES	NO	NO	NO	NO	NO	YES	YES	NO	NO	NO	YES	NO	Other	https://pubmed.ncbi.nlm.nih.gov/1652203/#:~:text=Multiple%2Dantibiotic%2Dresistant%20Shigella%20flexneri,strain%20of%20Shigella%20was%20resistant.
350	Li H, Meng S, Tong H	How to control cruise ship disease risk? Inspiration from the research literature	Marine Policy	2021	Peer-reviewed – review	All infectious diseases/diseases in more than one category	YES	NO	NO	NO	YES	NO	YES	YES	NO	NO	YES	YES	NO	All regions/more than one region	https://pubmed.ncbi.nlm.nih.gov/34602713/
351	Li X, Liang Z, Gan J, Lu L	Epidemic situation of the complex seasonality of imported influenza a and b virus transmission in guangxi ports of China	Turkish Journal of Medical Sciences	2021	Peer-reviewed – original article	Specific for respiratory diseases (ILI, COVID-19, SARS-CoV-1)	NO	NO	NO	NO	YES	NO	YES	NO	NO	NO	NO	NO	NO	Other	https://pubmed.ncbi.nlm.nih.gov/33237658/
352	Li Z, Yang Y	Research on ventilation and particle flow pattern in cruise cabin design based on FLUENT	Maritime Technology and Engineering 5 Volume 1	2021	Peer-reviewed – other	Specific for respiratory diseases (ILI, COVID-19, SARS-CoV-1)	YES	NO	NO	NO	NO	NO	NO	NO	NO	NO	NO	YES	YES	All regions/more than one region	https://www.scopus.com/inward/record.uri?eid=2-s2.0-85145498917&doi=10.1201%2f9781003216582-45&partnerID=40&md5=146e01dd5d3c549c9e71e78a90c7a1e9 https://www.taylorfrancis.com/chapters/edit/10.1201/9781003216582-45/research-ventilation-particle-flow-pattern-cruise-cabin-design-based-fluent-zhuo-li-yafeng-yang
353	Lim PL	Influenza and SARS: the impact of viral pandemics on maritime health	International Maritime Health	2011	Peer-reviewed – other	Specific for respiratory diseases (ILI, COVID-19, SARS-CoV-1)	YES	NO	NO	NO	NO	NO	YES	YES	NO	NO	YES	NO	NO	All regions/more than one region	https://www.scopus.com/inward/record.uri?eid=2-s2.0-84861319888&partnerID=40&md5=cbb41bbf0a34e1ce91b5bec6ed7da491
354	Lin YC, Chen MY, Liu MC, Lin YJ, Lin YH, Kuo JS, Wang PS, Shih CL	Quarantine measures for coronavirus disease 2019 on a cruise ship, Taiwan, February 2020	International Journal of Infectious Diseases	2020	Peer-reviewed – other	Specific for respiratory diseases (ILI, COVID-19, SARS-CoV-1)	YES	NO	NO	NO	NO	NO	YES	YES	YES	NO	YES	NO	NO	Other	https://www.scopus.com/inward/record.uri?eid=2-s2.0-85089941954&doi=10.1016%2fj.ijid.2020.08.011&partnerID=40&md5=2b96ca883ea8a738013a54eaf8326c5d
355	Lindsay L, DuPont HL, Moe CL, Alberer M, Hatz C, Kirby AE, Wu HM, Verstraeten T, Steffen R	Estimating the incidence of norovirus acute gastroenteritis among US and European international travelers to areas of moderate to high risk of traveler's diarrhea: A prospective cohort study protocol	BMC Infectious Diseases	2018	Peer-reviewed – original article	Specific for gastroenteritis	YES	NO	NO	NO	YES	NO	YES	NO	NO	NO	NO	NO	NO	All regions/more than one region	https://pubmed.ncbi.nlm.nih.gov/30509202/
356	Liu F, Li X, Zhu G	Using the contact network model and Metropolis-Hastings sampling to reconstruct the COVID-19 spread on the "Diamond Princess"	Science Bulletin (Beijing)	2020	Peer-reviewed – original article	Specific for respiratory diseases (ILI, COVID-19, SARS-CoV-1)	YES	NO	NO	NO	NO	NO	YES	YES	NO	NO	NO	NO	YES	Other	https://www.sciencedirect.com/science/article/pii/S2095927320302814
357	Liu X, Chang YC	An emergency responding mechanism for cruise epidemic prevention-taking COVID-19 as an example	Marine Policy	2020	Peer-reviewed – original article	Specific for respiratory diseases (ILI, COVID-19, SARS-CoV-1)	YES	NO	NO	NO	YES	NO	NO	NO	YES	NO	YES	YES	NO	Other	https://pubmed.ncbi.nlm.nih.gov/32834406/
358	Lloret J, Carreño A, Carić H, San J, Fleming LE	Environmental and human health impacts of cruise tourism: A review	Marine Pollution Bulletin	2021	Peer-reviewed – review	All infectious diseases/diseases in more than one category	YES	NO	NO	NO	YES	YES	YES	YES	YES	YES	NO	NO	NO	All regions/more than one region	https://pubmed.ncbi.nlm.nih.gov/34598093/
359	Lopez-Gigosos RM, Segura M, Diez-Diaz RM, Urena I, Urzay D, Guillot P, Guerra-Neira A, Rivera A, Perez-Cobaleda A, Martin A, Nunez-Torron M, Alvarez B, Faraco M, Barrera JM, Calvo MJ, Gallegos J, Bermejo A, Aramburu C, Davila M, Carreras F, Neipp R, Mariscal A	The maritime declaration of health (MDH) as a tool to detect maritime traffic-related health risks: Analysis of MDH forms submitted to Spanish ports, October 2014 to march 2015	Eurosurveillance	2017	Peer-reviewed – original article	All infectious diseases/diseases in more than one category	YES	YES	NO	NO	YES	NO	NO	NO	NO	NO	NO	NO	NO	Europe	https://www.scopus.com/inward/record.uri?eid=2-s2.0-85021420334&doi=10.2807%2f1560-7917.ES.2017.22.24.30551&partnerID=40&md5=b8a06fb89b8b7fdaf397a0a4cfe9d305
360	Luo Z, Wang W, Ding Y, Xie J, Lu J, Xue W, Chen Y, Wang R, Li X, Wu L	Epidemiological Characteristics of Infectious Diseases Among Travelers Between China and Foreign Countries Before and During the Early Stage of the COVID-19 Pandemic	Frontiers in Public Health	2021	Peer-reviewed – original article	All infectious diseases/diseases in more than one category	NO	NO	NO	NO	YES	NO	YES	NO	NO	NO	YES	NO	NO	Other	https://www.scopus.com/inward/record.uri?eid=2-s2.0-85120450851&doi=10.3389%2ffpubh.2021.739828&partnerID=40&md5=a942b1cb6ef5dfd716ec2c2e7f3e4816
361	Maeda H, Sando E, Toizumi M, Arima Y, Shimada T, Tanaka T, Tashiro M, Fujita A, Yanagihara K, Takayama H, Yasuda I, Kawachi N, Kohayagawa Y, Hasegawa M, Motomura K, Fujita R, Nakata K, Yasuda J, Morita K, Kohno S, Izumikawa K, Suzuki M, Morimoto K	Epidemiology of coronavirus disease outbreak among crewmembers on cruise ship, Nagasaki City, Japan, April 2020	Emerging Infectious Diseases	2021	Peer-reviewed – original article	Specific for respiratory diseases (ILI, COVID-19, SARS-CoV-1)	YES	NO	NO	NO	YES	YES	NO	YES	YES	NO	YES	NO	NO	Other	https://www.ncbi.nlm.nih.gov/pmc/articles/PMC8386778/#:~:text=In%20April%202020%2C%20a%20coronavirus,years%3B%2084%25%20were%20men.
362	Mahon BE, Mintz ED, Greene KD, Wells JG, Tauxe RV	Reported cholera in the United States, 1992-1994: A reflection of global changes in cholera epidemiology	Journal of the American Medical Association	1996	Peer-reviewed – original article	Specific for gastroenteritis	YES	NO	NO	NO	NO	NO	YES	NO	NO	NO	NO	NO	NO	USA	https://pubmed.ncbi.nlm.nih.gov/8656543/
363	Mallapaty S	What the cruise-ship outbreaks reveal about COVID-19	Nature	2020	Peer-reviewed – other	Specific for respiratory diseases (ILI, COVID-19, SARS-CoV-1)	YES	NO	NO	NO	NO	NO	YES	YES	NO	NO	YES	NO	NO	Other	https://www.nature.com/articles/d41586-020-00885-w
364	Mandal S, Ramsay M, Brown K	Measles on a cruise ship: links with the outbreak in the Philippines	Eurosurveillance	2014	Peer-reviewed – other	Specific for other vaccine-preventable diseases (varicella, measles, rubella, mumps etc.)	YES	NO	NO	NO	NO	NO	YES	YES	NO	NO	NO	NO	NO	Europe	https://www.eurosurveillance.org/content/10.2807/1560-7917.ES2014.19.15.20774
365	Maritime and Coast Guard Agency - Government of UK	MGN 652 (M+F) Amendment 1 infectious disease at sea	Maritime and Coast Guard Agency - Government of UK	2021	Legislation / regulation – regional or national organization / authority	All infectious diseases/diseases in more than one category	YES	YES	NO	NO	YES	NO	NO	YES	NO	NO	YES	NO	NO	Other	https://www.gov.uk/government/publications/mgn-652-mf-infectious-disease-at-sea/mgn-652-mf-amendment-1-infectious-disease-at-sea
366	Maritime New Zealand	Maritime Rules Part 50: Medical Stores, MNZ Consolidation	Maritime New Zealand	2016	Legislation / regulation – regional or national organization / authority	All infectious diseases/diseases in more than one category	YES	YES	YES	YES	NO	NO	NO	NO	NO	NO	NO	NO	NO	Other	https://www.maritimenz.govt.nz/rules/all-rules/maritime-rules-part-50/#:~:text=Part%2050%20prescribes%20the%20medical,become%20ill%20or%20suffer%20injury.
367	Marshall CA, Morris E, Unwin N	An epidemiological study of rates of illness in passengers and crew at a busy Caribbean cruise port	BMC Public Health	2016	Peer-reviewed – original article	All infectious diseases/diseases in more than one category	YES	NO	NO	NO	YES	NO	YES	YES	NO	NO	NO	NO	NO	Other	https://bmcpublichealth.biomedcentral.com/articles/10.1186/s12889-016-2991-3
368	Martinez-Urtaza J, Powell A, Jansa J, Rey JL, Montero OP, Campello MG, López MJ, Pousa A, Valles MJ, Trinanes J, Hervio-Heath D, Keay W, Bayley A, Hartnell R, Baker-Austin C	Epidemiological investigation of a foodborne outbreak in Spain associated with U.S. West Coast genotypes of Vibrio parahaemolyticus	SpringerPlus	2016	Peer-reviewed – original article	Specific for gastroenteritis	YES	NO	NO	NO	NO	NO	YES	NO	NO	NO	NO	NO	NO	Europe	https://pubmed.ncbi.nlm.nih.gov/26848427/
369	Matsumura K, Toyoda Y, Matsumoto S, Kawai Y, Mori T, Omasa K, Fukada T, Yamada M, Kazamaki T, Furugori S, Hiroe N, Senoo S, Shimizu M, Funabiki T, Yamazaki M	Comparison of the clinical course of COVID-19 pneumonia and acute respiratory distress syndrome in 2 passengers from the cruise ship Diamond Princess in February 2020	American Journal of Case Reports	2020	Peer-reviewed – other	Specific for respiratory diseases (ILI, COVID-19, SARS-CoV-1)	YES	NO	NO	NO	NO	NO	YES	NO	NO	NO	NO	NO	NO	Other	https://pubmed.ncbi.nlm.nih.gov/32811804/
370	Mayer O, Pfundt T, Fortenberry GZ, Harcourt BH, Bower WA	Lessons Learned From a COVID-19 Biohazard Spill During Swabbing at a Quarantine Facility	Disaster Medicine and Public Health Preparedness	2022	Peer-reviewed – other	Specific for respiratory diseases (ILI, COVID-19, SARS-CoV-1)	YES	NO	NO	NO	NO	NO	YES	NO	YES	NO	YES	NO	NO	USA	https://pubmed.ncbi.nlm.nih.gov/33148368/
371	McCarter YS	Infectious Disease Outbreaks on Cruise Ships	Clinical Microbiology Newsletter	2009	Peer-reviewed – other	All infectious diseases/diseases in more than one category	YES	NO	NO	NO	NO	NO	YES	YES	NO	NO	YES	YES	NO	All regions/more than one region	https://www.scopus.com/inward/record.uri?eid=2-s2.0-70350033903&doi=10.1016%2fj.clinmicnews.2009.10.001&partnerID=40&md5=98faff37bf854223d60c99a10033b937
372	McEvoy M, Blake W, Brown D, Green J, Cartwright R	An outbreak of viral gastroenteritis on a cruise ship	Communicable disease report. CDR review	1996	Peer-reviewed – original article	Specific for gastroenteritis	YES	NO	NO	NO	NO	NO	YES	YES	NO	NO	NO	YES	NO	Europe	https://pubmed.ncbi.nlm.nih.gov/8990576/
373	McKay MP	Maritime health emergencies	Occupational Medicine	2007	Peer-reviewed – other	All infectious diseases/diseases in more than one category	NO	NO	NO	NO	NO	NO	YES	YES	NO	NO	NO	NO	NO	USA	https://pubmed.ncbi.nlm.nih.gov/17652345/
374	McLaughlin JB, DePaola A, Bopp CA, Martinek KA, Napolilli NP, Allison CG, Murray SL, Thompson EC, Bird MM, Middaugh JP	Outbreak of Vibrio parahaemolyticus gastroenteritis associated with Alaskan oysters	New England Journal of Medicine	2005	Peer-reviewed – original article	Specific for gastroenteritis	YES	NO	NO	NO	NO	NO	YES	NO	NO	NO	NO	NO	NO	USA	https://www.nejm.org/doi/full/10.1056/nejmoa051594
375	Medley AM, Marston BJ, Toda M, Kobayashi M, Weinberg M, Moriarty LF	Use of US Public Health Travel Restrictions during COVID-19 Outbreak on Diamond Princess Ship, Japan, February-April 2020	Emerging Infectious Diseases	2021	Peer-reviewed – original article	Specific for respiratory diseases (ILI, COVID-19, SARS-CoV-1)	YES	NO	NO	NO	NO	NO	YES	YES	YES	YES	YES	NO	NO	All regions/more than one region	https://pubmed.ncbi.nlm.nih.gov/33513333/
376	Members of the European Surveillance Scheme for Travel Associated Legionnaires’ Disease and the European Working Group for Legionella Infections	European Guidelines for Control and Prevention of Travel Associated Legionnaires’ Disease	Members of the European Surveillance Scheme for Travel Associated Legionnaires’ Disease and the European Working Group for Legionella Infections	2005	Technical guidance / guideline – regional or national organization / authority	Specific for Legionnaires’ disease	YES	NO	NO	NO	NO	NO	NO	NO	NO	NO	NO	YES	NO	Europe	https://webarchive.nationalarchives.gov.uk/ukgwa/20140714084352/http://www.hpa.org.uk/webc/hpawebfile/hpaweb_c/1274093149925/
377	Meyer G, Schepers BF	Does air conditioning impact on hygienic quality of indoor air on seagoing vessels?	International Maritime Health	2007	Peer-reviewed – original article	All infectious diseases/diseases in more than one category	NO	YES	NO	NO	NO	NO	NO	NO	NO	NO	NO	NO	NO	Europe	https://pubmed.ncbi.nlm.nih.gov/18350977/
378	Miller J, Tam T, Afif C, Maloney S, Cetron M, Fukata K, et al	Influenza A outbreak on a cruise ship	Canada Communicable Disease Report = Relevé des maladies transmissibles au Canada	1998	Peer-reviewed – other	Specific for respiratory diseases (ILI, COVID-19, SARS-CoV-1)	YES	NO	NO	NO	NO	NO	YES	YES	NO	NO	YES	NO	NO	All regions/more than one region	https://pubmed.ncbi.nlm.nih.gov/9553278/
379	Miller JM, Tam TW, Maloney S, Fukuda K, Cox N, Hockin J, Kertesz D, Klimov A, Cetron M	Cruise ships: High-risk passengers and the global spread of new influenza viruses	Clinical Infectious Diseases	2000	Peer-reviewed – original article	Specific for respiratory diseases (ILI, COVID-19, SARS-CoV-1)	YES	NO	NO	NO	NO	NO	YES	YES	NO	NO	YES	NO	NO	All regions/more than one region	https://pubmed.ncbi.nlm.nih.gov/10987701/
380	Millman A.J., Kornylo Duong K., Lafond K., Green N.M., Lippold S.A., Jhung MA	Influenza Outbreaks among Passengers and Crew on Two Cruise Ships: A Recent Account of Preparedness and Response to an Ever-Present Challenge	Journal of Travel Medicine	2015	Peer-reviewed – original article	Specific for respiratory diseases (ILI, COVID-19, SARS-CoV-1)	YES	NO	NO	NO	NO	NO	YES	YES	NO	NO	YES	NO	NO	USA	https://www.ncbi.nlm.nih.gov/pmc/articles/PMC4869710/
381	Minooee A., Rickman L.S.	Infectious diseases on cruise ships	Clinical Infectious Diseases	1999	Peer-reviewed – other	All infectious diseases/diseases in more than one category	YES	NO	NO	NO	NO	NO	YES	YES	NO	NO	NO	NO	NO	All regions/more than one region	https://www.jstor.org/stable/4460997
382	Mintz ED, Weber JT, Guris D, Puhr N, Wells JG, Yashuk JC, Curtis M, Tauxe RV	An outbreak of Brainerd diarrhea among travelers to the Galapagos Islands	Journal of Infectious Diseases	1998	Peer-reviewed – original article	Specific for gastroenteritis	YES	NO	NO	NO	NO	NO	YES	NO	NO	NO	NO	NO	NO	Other	https://www.jstor.org/stable/30108103
383	Mitruka K, Felsen CB, Tomianovic D, Inman B, Street K, Yambor P, Reef SE	Measles, rubella, and varicella among the crew of a cruise ship sailing from Florida, United States, 2006	Journal of Travel Medicine	2012	Peer-reviewed – original article	Specific for other vaccine-preventable diseases (varicella, measles, rubella, mumps etc.)	YES	NO	NO	NO	NO	NO	NO	YES	NO	NO	YES	NO	NO	All regions/more than one region	https://pubmed.ncbi.nlm.nih.gov/22776384/
384	Miyamae Y, Hayashi T, Yonezawa H, Fujihara J, Matsumoto Y, Ito T, Tsubota T, Ishii K	Duration of viral shedding in asymptomatic or mild cases of novel coronavirus disease 2019 (COVID-19) from a cruise ship: A single-hospital experience in Tokyo, Japan	International Journal of Infectious Diseases	2020	Peer-reviewed – original article	Specific for respiratory diseases (ILI, COVID-19, SARS-CoV-1)	YES	NO	NO	NO	NO	NO	NO	NO	NO	NO	NO	NO	NO	Other	https://www.sciencedirect.com/science/article/pii/S1201971220304562
385	Mizumoto K, Chowell G	Transmission potential of the novel coronavirus (COVID-19) onboard the diamond Princess Cruises Ship, 2020	Infectious Disease Modelling	2020	Peer-reviewed – original article	Specific for respiratory diseases (ILI, COVID-19, SARS-CoV-1)	YES	NO	NO	NO	NO	NO	YES	YES	NO	NO	NO	NO	YES	Other	https://pubmed.ncbi.nlm.nih.gov/32190785/
386	Mizumoto K, Kagaya K, Zarebski A, Chowell G	Estimating the asymptomatic proportion of coronavirus disease 2019 (COVID-19) cases on board the Diamond Princess cruise ship, Yokohama, Japan, 2020	Eurosurveillance	2020	Peer-reviewed – original article	Specific for respiratory diseases (ILI, COVID-19, SARS-CoV-1)	YES	NO	NO	NO	NO	NO	YES	YES	NO	NO	NO	NO	YES	Other	https://pubmed.ncbi.nlm.nih.gov/32183930/
387	Moreno Lorente, I, Palmera Suarez R, Oliva Íñiguez L, Dávila Cornejo M, Béjar Serrano S, López Pereira P, Vera Gil I, Sanchez Fernández C, González Díaz G, Wijers I,Carreras Vaquer F	COVID-19, Travel Companion: The Spanish Experience on Cruise Ships	Medical Sciences Forum	2022	Peer-reviewed – other	Specific for respiratory diseases (ILI, COVID-19, SARS-CoV-1)	YES	NO	NO	NO	YES	NO	YES	YES	NO	NO	NO	NO	NO	Europe	https://www.mdpi.com/2673-9992/13/1/5
388	Moriarty LF, Plucinski MM, Marston BJ, Kurbatova EV et al.	Public Health Responses to COVID-19 Outbreaks on Cruise Ships - Worldwide, February-March 2020	Morbidity and Mortality Weekly Report	2020	Peer-reviewed – review	Specific for respiratory diseases (ILI, COVID-19, SARS-CoV-1)	YES	NO	NO	NO	NO	NO	YES	YES	NO	NO	YES	YES	NO	All regions/more than one region	https://pubmed.ncbi.nlm.nih.gov/32214086/
389	Morillo SG, Luchs A, Cilli A, do Carmo Sampaio Tavares Timenetsky M	Rapid detection of norovirus in naturally contaminated food: foodborne gastroenteritis outbreak on a cruise ship in Brazil, 2010	Food and Environmental Virology	2012	Peer-reviewed – original article	Specific for gastroenteritis	YES	NO	NO	NO	NO	NO	NO	NO	NO	NO	NO	YES	NO	Other	https://pubmed.ncbi.nlm.nih.gov/23412839/
390	Morillo SG, Luchs A, Cilli A, Ribeiro CD, de Cassia Compagnoli Carmona R, do Carmo Sampaio Tavares Timenetsky M	Norovirus GII.Pe Genotype: Tracking a Foodborne Outbreak on a Cruise Ship Through Molecular Epidemiology, Brazil, 2014	Food and Environmental Virology	2017	Peer-reviewed – original article	Specific for gastroenteritis	YES	NO	NO	NO	NO	NO	NO	NO	NO	NO	NO	YES	NO	Other	https://link.springer.com/article/10.1007/s12560-016-9272-2#citeas
391	Mouchtouri V, Black N, Nichols G, Paux T, Riemer T, Rjabinina J, Schlaich C, Menel Lemos C, Kremastinou J, Hadjichristodoulou C	Preparedness for the prevention and control of influenza outbreaks on passenger ships in the EU: the SHIPSAN TRAINET project communication	Eurosurveillance	2009	Peer-reviewed – other	Specific for respiratory diseases (ILI, COVID-19, SARS-CoV-1)	YES	YES	NO	NO	YES	NO	YES	YES	YES	NO	YES	YES	NO	Europe	https://www.scopus.com/inward/record.uri?eid=2-s2.0-68849124743&doi=10.2807%2fese.14.21.19219-en&partnerID=40&md5=bdc2af2ebd5349e2c6a282d160acbf41
392	Mouchtouri V, Malissiova E, Zisis P, Paparizou E, Hadjichristodoulou C	Assessment of hygiene standards and Hazard Analysis Critical Control Points implementation on passenger ships	International Journal of Environmental Health Research	2013	Peer-reviewed – original article	All infectious diseases/diseases in more than one category	NO	YES	NO	NO	NO	NO	YES	YES	NO	NO	NO	YES	NO	Europe	https://pubmed.ncbi.nlm.nih.gov/10467153/
393	Mouchtouri VA Anagnostopoulou R, Samanidou-Voyadjoglou A, Theodoridou K, Hatzoglou C, Kremastinou J, Hadjichristodoulou C	Surveillance study of vector species on board passenger ships, risk factors related to infestations	BMC Public Health	2008	Peer-reviewed – original article	Specific for vector-borne diseases (malaria, Zika etc.)	NO	YES	NO	NO	NO	NO	NO	NO	NO	NO	NO	YES	NO	Europe	https://www.scopus.com/inward/record.uri?eid=2-s2.0-43149111296&doi=10.1186%2f1471-2458-8-100&partnerID=40&md5=ed35ab855e4fccffbfeeab799859b3da https://bmcpublichealth.biomedcentral.com/counter/pdf/10.1186/1471-2458-8-100.pdf
394	Mouchtouri VA, Bartlett CL, Jaremin B, Nichols G, Paux T, Riemer T, Black N, Varela-Martinez C, Swaan CM, Schlaich C, Rachiotis G, Kremastinou J, Hadjichristodoulou C,Shipsan Trainet project	The decision making process on public health measures related to passenger ships: the example of influenza pandemic 2009	International Maritime Health	2010	Peer-reviewed – original article	Specific for respiratory diseases (ILI, COVID-19, SARS-CoV-1)	YES	YES	NO	NO	YES	YES	YES	YES	YES	NO	YES	YES	NO	Europe	https://pubmed.ncbi.nlm.nih.gov/21348018/
395	Mouchtouri VA, Bartlett CLR, Diskin A, Hadjichristodoulou C	Water Safety Plan on cruise ships: A promising tool to prevent waterborne diseases	Science of the Total Environment	2012	Peer-reviewed – original article	All infectious diseases/diseases in more than one category	YES	NO	NO	NO	NO	NO	NO	NO	NO	NO	NO	YES	NO	All regions/more than one region	https://pubmed.ncbi.nlm.nih.gov/22608187/
396	Mouchtouri VA, Christoforidou EP, An der Heiden M, Menel Lemos C, Fanos M, Rexroth U, Grote U, Belfroid E, Swaan C, Hadjichristodoulou C	Exit and Entry Screening Practices for Infectious Diseases among Travelers at Points of Entry: Looking for Evidence on Public Health Impact	International Journal of Environmental Research and Public Health	2019	Peer-reviewed – review	All infectious diseases/diseases in more than one category	NO	NO	NO	NO	YES	NO	YES	YES	YES	NO	YES	NO	NO	All regions/more than one region	https://pubmed.ncbi.nlm.nih.gov/31766548/
397	Mouchtouri VA, Dirksen-Fischer M, Hadjichristodoulou C	Health measures to travellers and cruise ships in response to COVID-19	Journal of Travel Medicine	2020	Peer-reviewed – other	Specific for respiratory diseases (ILI, COVID-19, SARS-CoV-1)	YES	NO	NO	NO	YES	NO	YES	YES	YES	NO	YES	YES	NO	All regions/more than one region	https://academic.oup.com/jtm/article/27/3/taaa043/5810985
398	Mouchtouri VA, Koureas M, Kyritsi M, Vontas A, Kourentis L, Sapounas S, et al	Environmental contamination of SARS-CoV-2 on surfaces, air-conditioner and ventilation systems	International Journal of Hygiene and Environmental Health	2020	Peer-reviewed – original article	Specific for respiratory diseases (ILI, COVID-19, SARS-CoV-1)	NO	YES	NO	NO	NO	NO	NO	NO	NO	NO	YES	YES	NO	Europe	https://pubmed.ncbi.nlm.nih.gov/32823069/
399	Mouchtouri VA, Lewis HC, Hadjichristodoulou C, Andrioti D, Barbouni A, Dávila-Cornejo M, Dirksen-Fischer M, Dionisio M, Ferrelli R, Kairiene B, Kokosharova G, Kunchev A, Otorepec P, Petraitis R, Pilipavicius R, Martinez CV, Vozelevskaja N, Wagner D, EU Shipsan Act Joint Action Partnership	A systematic review for vaccine-preventable diseases on ships: Evidence for cross-border transmission and for pre-employment immunization need	International Journal of Environmental Research and Public Health	2019	Peer-reviewed – review	Specific for other vaccine-preventable diseases (varicella, measles, rubella, mumps etc.)	YES	YES	NO	YES	NO	NO	YES	YES	NO	YES	YES	NO	NO	All regions/more than one region	https://pubmed.ncbi.nlm.nih.gov/31366029/
400	Mouchtouri VA, Nichols G	European Union SHIPSAN ACT joint action: preparedness for the response to Ebola virus disease in the maritime transport sector	Eurosurveillance	2015	Peer-reviewed – other	Other	YES	YES	YES	YES	YES	NO	YES	YES	YES	NO	YES	YES	NO	All regions/more than one region	https://www.eurosurveillance.org/content/10.2807/ese.20.01.20997-en
401	Mouchtouri VA, Nichols G, Rachiotis G, Kremastinou J, Arvanitoyannis IS, Riemer T, Jaremin B, Hadjichristodoulou C,Shipsan partnership	State of the art: public health and passenger ships	International Maritime Health	2010	Peer-reviewed – review	All infectious diseases/diseases in more than one category	YES	YES	NO	NO	YES	NO	YES	YES	YES	NO	YES	YES	NO	All regions/more than one region	https://www.scopus.com/inward/record.uri?eid=2-s2.0-80055064673&partnerID=40&md5=302c11a1a875d79a2f7f5203df43d7ab
402	Mouchtouri VA, Rudge JW	Legionnaires' Disease in Hotels and Passenger Ships: A Systematic Review of Evidence, Sources, and Contributing Factors	Journal of Travel Medicine	2015	Peer-reviewed – review	Specific for Legionnaires’ disease	YES	NO	NO	YES	NO	NO	YES	YES	NO	NO	NO	YES	NO	All regions/more than one region	https://pubmed.ncbi.nlm.nih.gov/26220258/
403	Mouchtouri VA, Verykouki E, Zamfir D, Hadjipetris C, Lewis HC, Hadjichristodoulou C, Andrioti D, Barbouni A, Bitsolas N, Broekhuijsen J, Davila-Cornejo M, Dirksen-Fischer M, Ferrelli RM, Gilsdorf A, Goverse I, Kairiene B, Kantonis A, Kokosharova G, Kostara E, Kourea-Kremastinou J, Kourentis L, Kunchev A, Lavruvianec A, Otorepec P, Pilipavicius AJ, Pilkova M, Rachiotis G, Tserkezou P, Martinez CV,…	Gastroenteritis outbreaks on cruise ships: Contributing factors and thresholds for early outbreak detection	Eurosurveillance	2017	Peer-reviewed – original article	Specific for gastroenteritis	YES	NO	NO	NO	NO	NO	YES	YES	NO	NO	YES	YES	NO	All regions/more than one region	https://www.scopus.com/inward/record.uri?eid=2-s2.0-85033793809&doi=10.2807%2f1560-7917.ES.2017.22.45.16-00576&partnerID=40&md5=522bd9ffc415e3aaf68f290ac71485b7
404	Mouchtouri VA, Westacott S, Nichols G, Riemer T, Skipp M, Bartlett CL, Kremastinou J, Hadjichristodoulou C	Hygiene inspections on passenger ships in Europe - An overview	BMC Public Health	2010	Peer-reviewed – original article	All infectious diseases/diseases in more than one category	YES	YES	YES	YES	YES	NO	NO	NO	NO	NO	YES	YES	NO	Europe	https://bmcpublichealth.biomedcentral.com/articles/10.1186/1471-2458-10-122
405	Mulić R, Radošević J, Vidan P, Poljak NK	Infectious Risks on Different Types of Ships with Reference to the COVID-19 Pandemic	Transactions on Maritime Science	2022	Peer-reviewed – review	All infectious diseases/diseases in more than one category	YES	YES	NO	NO	NO	NO	YES	YES	NO	NO	NO	NO	NO	All regions/more than one region	https://www.toms.com.hr/index.php/toms/article/view/491
406	Nakazawa E, Ino H, Akabayashi A.	Chronology of COVID-19 Cases on the Diamond Princess Cruise Ship and Ethical Considerations: A Report from Japan	Disaster Medicine and Public Health Preparedness	2020	Peer-reviewed – original article	Specific for respiratory diseases (ILI, COVID-19, SARS-CoV-1)	YES	NO	NO	NO	YES	NO	YES	YES	NO	NO	YES	NO	NO	Other	https://www.ncbi.nlm.nih.gov/pmc/articles/PMC7156812/
407	Ndoungué VF, Ngapagna AN, Kouadio SA, Djinguebey R, Gnigninanjouena O, Eyangoh S, Nguefack-Tsague G, Djeunga HCN, Njajou O	Assessing core capacities for addressing public health emergencies of international concern at designated points of entry in Cameroon during the COVID-19 Pandemic	BMC Public Health	2022	Peer-reviewed – original article	All infectious diseases/diseases in more than one category	NO	NO	NO	NO	YES	NO	NO	NO	YES	NO	YES	YES	NO	Other	https://bmcpublichealth.biomedcentral.com/articles/10.1186/s12889-022-14614-7
408	Nelson B, Morrison S, Joseph H, Wojno A, Lash RR, Haber Y, Berro A, Cetron M, Grills A	Travel Volume to the United States from Countries and U.S. Territories with Local Zika Virus Transmission	PLoS Curr	2016	Peer-reviewed – original article	Specific for vector-borne diseases (malaria, Zika etc.)	YES	NO	NO	NO	YES	NO	YES	NO	NO	NO	NO	NO	NO	All regions/more than one region	https://pubmed.ncbi.nlm.nih.gov/27990321/
409	Neri AJ, Cramer EH, Vaughan GH, Vinjé J, Mainzer HM	Passenger behaviors during norovirus outbreaks on cruise ships	Journal of Travel Medicine	2008	Peer-reviewed – original article	Specific for gastroenteritis	YES	NO	NO	NO	NO	NO	YES	NO	NO	NO	YES	NO	NO	All regions/more than one region	https://pubmed.ncbi.nlm.nih.gov/18494694/
410	Niemelä E, Spohr J, Hellström M, Långstedt J, Tsvetkova A, Sjöblom J, Khan F, Eriksson JE, Wikström K	Managing passenger flows for seaborne transportation during COVID-19 pandemic	Journal of Travel Medicine	2021	Peer-reviewed – other	Specific for respiratory diseases (ILI, COVID-19, SARS-CoV-1)	YES	NO	NO	NO	YES	NO	YES	YES	NO	NO	YES	YES	NO	All regions/more than one region	https://pubmed.ncbi.nlm.nih.gov/33949652/
411	Nishiura H	Backcalculating the incidence of infection with covid-19 on the diamond princess	Journal of Clinical Medicine	2020	Peer-reviewed – original article	Specific for respiratory diseases (ILI, COVID-19, SARS-CoV-1)	YES	NO	NO	NO	NO	NO	YES	YES	NO	NO	YES	NO	NO	Other	https://www.mdpi.com/2077-0383/9/3/657
412	Nitsch-Osuch A	Influenza as a health problem of sea travellers	International Maritime Health	2008	Peer-reviewed – review	Specific for respiratory diseases (ILI, COVID-19, SARS-CoV-1)	YES	NO	NO	NO	NO	NO	YES	YES	NO	NO	YES	NO	NO	All regions/more than one region	https://pubmed.ncbi.nlm.nih.gov/19227743/#:~:text=Results%20of%20recent%20studies%20indicated,in%20intercontinental%20travelers%20is%201%25.
413	Norum J, Moksness SG, Larsen E	A Norwegian study of seafarers' and rescuers' recommendations for maritime telemedicine services	Journal of Telemedicine and Telecare	2002	Peer-reviewed – original article	All infectious diseases/diseases in more than one category	YES	YES	NO	NO	NO	NO	NO	YES	NO	NO	NO	NO	NO	Europe	https://pubmed.ncbi.nlm.nih.gov/12396854/
414	Norwegian Maritime Authority	Risk assessment and emergency preparedness in the context of the COVID-19 pandemic	Norwegian Maritime Authority	2020	Technical guidance / guideline – regional or national organization / authority	Specific for respiratory diseases (ILI, COVID-19, SARS-CoV-1)	YES	YES	YES	NO	NO	NO	YES	YES	YES	NO	YES	YES	NO	Europe	https://www.sdir.no/en/news/news-from-the-nma/risk-assessment-and-emergency-preparedness-in-the-context-of-the-covid-19-pandemic/
415	NSW Government	Advice for the cruise industry	NSW Government	2022	Technical guidance / guideline – regional or national organization / authority	Specific for respiratory diseases (ILI, COVID-19, SARS-CoV-1)	YES	NO	NO	NO	NO	NO	YES	YES	NO	NO	YES	YES	NO	Other	https://www.healthygateways.eu/Novel-coronavirus
416	NSW Government	Eastern Seaboard and Western Australian Cruise Protocols	NSW Government	2022	Technical guidance / guideline – regional or national organization / authority	Specific for respiratory diseases (ILI, COVID-19, SARS-CoV-1)	YES	NO	NO	NO	NO	NO	YES	YES	NO	NO	YES	YES	NO	Other	https://www.nsw.gov.au/sites/default/files/2022-07/18_July_Eastern_Seaboard_Cruise_Protocols.pdf
417	NSW Government	Health information for cruise ship passengers	NSW Government	2022	Other	Specific for respiratory diseases (ILI, COVID-19, SARS-CoV-1)	YES	NO	NO	NO	NO	NO	YES	NO	NO	NO	YES	NO	NO	Other
418	Okerman J, von Tigerstrom B	Any port in a pandemic: International law and restrictions on maritime traffic during the COVID-19 pandemic	Canadian Yearbook of International Law	2021	Peer-reviewed – original article	Specific for respiratory diseases (ILI, COVID-19, SARS-CoV-1)	YES	NO	NO	NO	YES	NO	NO	NO	NO	NO	YES	NO	NO	All regions/more than one region	https://www.cambridge.org/core/journals/canadian-yearbook-of-international-law-annuaire-canadien-de-droit-international/article/abs/any-port-in-a-pandemic-international-law-and-restrictions-on-maritime-traffic-during-the-covid19-pandemic/7253C7F0E7928D4FEE13458F00253B57
419	Oldenburg M, Baur X, Schlaich C	Occupational risks and challenges of seafaring	Journal of Occupational Health	2010	Peer-reviewed – review	All infectious diseases/diseases in more than one category	YES	NO	NO	NO	YES	NO	NO	YES	NO	NO	YES	YES	NO	All regions/more than one region	https://pubmed.ncbi.nlm.nih.gov/20661002/
420	O'Neill HJ, McCaughey C, Wyatt DE, Mitchell F, Coyle PV	Gastroenteritis outbreaks associated with Norwalk-like viruses and their investigation by nested RT-PCR	BMC Microbiol	2001	Peer-reviewed – original article	Specific for gastroenteritis	NO	YES	NO	NO	NO	NO	NO	YES	NO	NO	NO	NO	NO	All regions/more than one region	https://pubmed.ncbi.nlm.nih.gov/11511325/
421	Ota K, Yanagihara K, Sasaki D, Kaku N, Uno N, Sakamoto K, et al	Detection of SARS-CoV-2 using qRT-PCR in saliva obtained from asymptomatic or mild COVID-19 patients, comparative analysis with matched nasopharyngeal samples	PLoS One	2021	Peer-reviewed – original article	Specific for respiratory diseases (ILI, COVID-19, SARS-CoV-1)	YES	NO	NO	NO	NO	NO	YES	YES	NO	NO	NO	NO	NO	Other	https://pubmed.ncbi.nlm.nih.gov/34111203/
422	Panggabean GR, Suastika IK, Hermawan YA, Nugroho B, Utama IKAP	CFD Simulation into the Spread of COVID-19 in a Passenger Deck of a Sea Transportation Model	IOP Conference Series: Earth and Environmental Science	2022	Peer-reviewed – original article	Specific for respiratory diseases (ILI, COVID-19, SARS-CoV-1)	YES	YES	YES	YES	NO	NO	NO	NO	NO	NO	NO	NO	YES	All regions/more than one region	https://iopscience.iop.org/article/10.1088/1755-1315/1095/1/012013/meta
423	Park G, Ng T, Freeland AL, Marconi VC, Boom JA, Staat MA, et al	CrAssphage as a Novel Tool to Detect Human Fecal Contamination on Environmental Surfaces and Hands	Emerging Infectious Diseases	2020	Peer-reviewed – original article	Specific for gastroenteritis	YES	NO	NO	NO	NO	NO	NO	NO	NO	NO	NO	YES	NO	All regions/more than one region	https://doi.org/10.3201/eid2608.200346
424	Park GW, Lee D, Treffiletti A, Hrsak M, Shugart J, Vinjé J.	Evaluation of a new environmental sampling protocol for detection of human norovirus on inanimate surfaces	Applied and Environmental Microbiology	2015	Peer-reviewed – original article	Specific for gastroenteritis	YES	NO	NO	NO	NO	NO	NO	NO	NO	NO	NO	YES	NO	All regions/more than one region	https://pubmed.ncbi.nlm.nih.gov/26116675/
425	Pavli A, Maltezou HC, Papadakis A, Katerelos P, Saroglou G, Tsakris A, Tsiodras S	Respiratory infections and gastrointestinal illness on a cruise ship: A three-year prospective study	Travel Medicine and Infectious Disease	2016	Peer-reviewed – original article	All infectious diseases/diseases in more than one category	YES	NO	NO	NO	NO	NO	YES	YES	NO	NO	YES	YES	NO	All regions/more than one region	https://www.scopus.com/inward/record.uri?eid=2-s2.0-84977496620&doi=10.1016%2fj.tmaid.2016.05.019&partnerID=40&md5=fb7429bab8efcbd2992d4dcdb082fa5c
426	Pavli A, Smeti P, Spilioti A, Vakali A, Katerelos P, Maltezou HC	Descriptive analysis of malaria prophylaxis for travellers from Greece visiting malaria-endemic countries	Travel Medicine and Infectious Disease	2011	Peer-reviewed – original article	Specific for vector-borne diseases (malaria, Zika etc.)	YES	NO	NO	NO	NO	NO	YES	NO	NO	NO	YES	NO	NO	Europe	https://pubmed.ncbi.nlm.nih.gov/22137440/
427	Payne M, Skowronski D, Sabaiduc S, Merrick L, Lowe C	Increase in hospital admissions for severe influenza A/B among travelers on cruise ships to Alaska, 2015	Emerging Infectious Diseases	2018	Peer-reviewed – original article	Specific for respiratory diseases (ILI, COVID-19, SARS-CoV-1)	YES	NO	NO	NO	NO	NO	YES	NO	NO	NO	YES	NO	NO	USA	https://www.ncbi.nlm.nih.gov/pmc/articles/PMC5823343/
428	Peake DE, Gray CL, Ludwig MR, Hill CD	Descriptive epidemiology of injury and illness among cruise ship passengers	Annals of Emergency Medicine	1999	Peer-reviewed – original article	All infectious diseases/diseases in more than one category	YES	NO	NO	NO	NO	NO	YES	NO	NO	NO	NO	NO	NO	USA	https://pubmed.ncbi.nlm.nih.gov/9867889/#:~:text=The%20most%20common%20diagnosis%20was,occur%20on%20board%20cruise%20ships.
429	Penn C, Tan R	Prevention of tropical illness in older travellers: The older cruiser	Geriatrics and Aging	2003	Peer-reviewed – other	All infectious diseases/diseases in more than one category	YES	NO	NO	NO	NO	NO	YES	NO	NO	NO	YES	NO	NO	All regions/more than one region	https://www.healthplexus.net/files/content/2003/October/0609traveller.pdf
430	Plucinski MM, Wallace M, Uehara A, Kurbatova EV, Tobolowsky FA, Schneider ZD, Ishizumi A, Bozio CH, Kobayashi M, Toda M, Stewart A, Wagner RL, Moriarty LF, Murray R, Queen K, Tao Y, Paden C, Mauldin MR, Zhang J, Li Y, Elkins CA, Lu X, Herzig CTA, Novak R, Bower W, Medley AM, Acosta AM, Knust B, Cantey PT, Pesik NT, Halsey ES, Cetron MS, Tong S, Marston BJ, Friedman CR.	Coronavirus Disease 2019 (COVID-19) in Americans Aboard the Diamond Princess Cruise Ship	Clinical Infectious Diseases	2021	Peer-reviewed – original article	Specific for respiratory diseases (ILI, COVID-19, SARS-CoV-1)	YES	NO	NO	NO	NO	NO	YES	YES	NO	NO	NO	NO	NO	All regions/more than one region	https://www.ncbi.nlm.nih.gov/pmc/articles/PMC7454359/
431	Port of Tallinn	COVID-19 Port management plan - Port of Tallinn	Port of Tallinn	2021	Technical guidance / guideline – regional or national organization / authority	Specific for respiratory diseases (ILI, COVID-19, SARS-CoV-1)	YES	NO	NO	NO	YES	NO	YES	YES	YES	NO	YES	YES	NO	Europe	https://www.ts.ee/wp-content/uploads/2021/05/Covid-19_Port_Management_Plan_Port_of_Tallinn.pdf
432	Pougnet R, Pougnet L, Dewitte JD, Lucas D, Lodde B	COVID-19 on cruise ships: preventive quarantine or abandonment of patients?	International Maritime Health	2020	Peer-reviewed – other	Specific for respiratory diseases (ILI, COVID-19, SARS-CoV-1)	YES	NO	NO	NO	NO	NO	NO	NO	NO	NO	YES	NO	NO	All regions/more than one region	https://pubmed.ncbi.nlm.nih.gov/32604459/
433	Pougnet R, Pougnet L, Dewitte JD, Rousseau C, Gourrier G, Lucas D, Loddé B	Sexually transmitted infections in seafarers: 2020's perspectives based on a literature review from 2000-2020	International Maritime Health	2020	Peer-reviewed – review	Specific for sexually transmitted diseases (MPX, others)	YES	NO	NO	NO	NO	NO	NO	YES	NO	NO	NO	NO	NO	All regions/more than one region	https://journals.viamedica.pl/international_maritime_health/article/download/IMH.2020.0030/51996
434	Preskorn S	COVID-19: Why has the mortality rate declined?	Journal of Psychiatric Practice	2020	Peer-reviewed – other	Specific for respiratory diseases (ILI, COVID-19, SARS-CoV-1)	NO	NO	YES	NO	NO	NO	YES	NO	NO	NO	YES	NO	NO	Other	https://journals.lww.com/practicalpsychiatry/fulltext/2020/09000/covid_19__why_has_the_mortality_rate_declined_.6.aspx#:~:text=That%20is%20partly%20due%20to,been%20infected%20with%20the%20virus.
435	Pugh RE, Selvey L, Crome M, Beers M	Onshore catering increases the risk of diarrhoeal illness amongst cruise ship passengers	Communicable diseases intelligence	2001	Peer-reviewed – original article	Specific for gastroenteritis	YES	NO	NO	NO	NO	YES	YES	NO	NO	NO	NO	NO	NO	Other	https://www.scopus.com/inward/record.uri?eid=2-s2.0-0035234055&partnerID=40&md5=5ab6ab6e49c55d4bbf93d4f31321bd6c
436	Pung R, Firth JA, Spurgin LG, Singapore CruiseSafe working g, group CC-w, Lee VJ, et al	Using high-resolution contact networks to evaluate SARS-CoV-2 transmission and control in large-scale multi-day events	Nature Communications	2022	Peer-reviewed – original article	Specific for respiratory diseases (ILI, COVID-19, SARS-CoV-1)	YES	NO	NO	NO	NO	NO	YES	YES	NO	NO	NO	NO	YES	Other	https://pubmed.ncbi.nlm.nih.gov/35414056/
437	Qi L, Xiang X, Xiong Y, Ling H, Shen H, Deng W, Tang W, Shen T, Li Q	Outbreak of acute gastroenteritis caused by norovirus genogroup ii attributed to contaminated cold dishes on a cruise ship in Chongqing, China, 2017	International Journal of Environmental Research and Public Health	2018	Peer-reviewed – original article	Specific for gastroenteritis	YES	NO	NO	NO	NO	NO	YES	YES	NO	NO	NO	YES	NO	Other	https://pubmed.ncbi.nlm.nih.gov/30544983/
438	Qin J, Chen F, Ma H, Liu Y, Follmann D, Zhou Y	How many COVID-19 PCR positive individuals do we expect to see on the Diamond Princess cruise ship?	medRxiv	2020	Other	Specific for respiratory diseases (ILI, COVID-19, SARS-CoV-1)	YES	NO	NO	NO	NO	NO	NO	NO	NO	NO	NO	NO	YES	Other	https://pubmed.ncbi.nlm.nih.gov/33236032/
439	Rachiotis G, Mouchtouri VA, Schlaich C, Riemer T, Martinez CV, Nichols G, Bartlett CL, Kremastinou J, Hadjichristodoulou C; SHIPSAN partnership	Occupational health legislation and practices related to seafarers on passenger ships focused on communicable diseases: Results from a European cross-sectional study (EU SHIPSAN PROJECT)	Journal of Occupational Medicine and Toxicology	2010	Peer-reviewed – original article	All infectious diseases/diseases in more than one category	YES	YES	NO	NO	NO	NO	NO	YES	NO	NO	YES	NO	NO	Europe	https://pubmed.ncbi.nlm.nih.gov/20181140/
440	Regan CM, McCann B, Syed Q, Christie P, Joseph C, Colligan J, et al	Outbreak of Legionnaires' disease on a cruise ship: lessons for international surveillance and control	Communicable Disease and Public Health	2003	Peer-reviewed – other	Specific for Legionnaires’ disease	YES	NO	NO	NO	NO	NO	YES	YES	NO	NO	NO	YES	NO	Europe	https://pubmed.ncbi.nlm.nih.gov/12889297/
441	Rice ME, Bannerman M, Marin M, Lopez AS, Lewis MM, Stamatakis CE, Regan JJ	Maritime varicella illness and death reporting, U.S., 2010-2015	Travel Medicine and Infectious Disease	2018	Peer-reviewed – original article	Specific for other vaccine-preventable diseases (varicella, measles, rubella, mumps etc.)	YES	NO	NO	NO	NO	NO	YES	YES	NO	NO	YES	NO	NO	USA	https://pubmed.ncbi.nlm.nih.gov/29621623/
442	Ricketts K, Joseph CA, Yadav R; European Working Group for Legionella Infections	Travel-associated Legionnaires’ disease in Europe in 2008	Eurosurveillance	2010	Peer-reviewed – original article	Specific for Legionnaires’ disease	YES	NO	NO	NO	NO	NO	NO	NO	NO	NO	NO	NO	NO	Europe	https://www.eurosurveillance.org/content/10.2807/ese.15.21.19578-en
443	Ricketts KD, Joseph C, On Behalf Of The European Working Group For Legionella Infections.	Travel Associated Legionnaires&apos; Disease in Europe: 2003	Eurosurveillance	2004	Peer-reviewed – original article	Specific for Legionnaires’ disease	YES	NO	NO	NO	NO	NO	NO	NO	NO	NO	NO	NO	NO	Europe	https://www.eurosurveillance.org/content/10.2807/esm.09.10.00480-en
444	Ricketts KD, McNaught B, Joseph CA; European Working Group for Legionella Infections.	Travel-associated legionnaires’ disease in Europe: 2004	Eurosurveillance	2006	Peer-reviewed – original article	Specific for Legionnaires’ disease	YES	NO	NO	NO	NO	NO	NO	NO	NO	NO	NO	NO	NO	Europe	https://www.eurosurveillance.org/content/10.2807/esm.11.04.00617-en
445	Ricketts KD, McNaught B, Joseph CA; European Working Group for Legionella Infections.	Travel-associated legionnaires’ disease in Europe: 2005	Eurosurveillance	2007	Peer-reviewed – original article	Specific for Legionnaires’ disease	YES	NO	NO	NO	NO	NO	NO	NO	NO	NO	NO	NO	NO	Europe	https://www.eurosurveillance.org/content/10.2807/esm.12.01.00680-en
446	Ricketts KD, Yadav R, Joseph CA; European Working Group for Legionella Infections.	Travel-associated Legionnaires’ disease in Europe: 2006	Eurosurveillance	2008	Peer-reviewed – original article	Specific for Legionnaires’ disease	YES	NO	NO	NO	NO	NO	NO	NO	NO	NO	NO	NO	NO	Europe	https://www.eurosurveillance.org/content/10.2807/ese.13.29.18930-en
447	Rispens JR, Freeland A, Wittry B, et al	Notes from the Field: Multiple Cruise Ship Outbreaks of Norovirus Associated with Frozen Fruits and Berries — United States, 2019	Morbidity and Mortality Weekly Report	2020	Peer-reviewed – original article	Specific for gastroenteritis	YES	NO	NO	NO	NO	NO	YES	YES	NO	NO	NO	YES	NO	All regions/more than one region	http://dx.doi.org/10.15585/mmwr.mm6916a3
448	Robesyn E, Micalessi MI, Quoilin S, Naranjo M, Thomas I	Cluster of hepatitis A cases among travellers returning from Egypt, Belgium, September through November 2008	Eurosurveillance	2009	Peer-reviewed – original article	Specific for other vaccine-preventable diseases (varicella, measles, rubella, mumps etc.)	NO	NO	NO	YES	NO	NO	YES	NO	NO	NO	YES	NO	NO	All regions/more than one region	https://pubmed.ncbi.nlm.nih.gov/19161725/
449	Rocklöv J., Sjödin H., Wilder-Smith A	COVID-19 outbreak on the diamond princess cruise ship: Estimating the epidemic potential and effectiveness of public health countermeasures	Journal of Travel Medicine	2021	Peer-reviewed – original article	Specific for respiratory diseases (ILI, COVID-19, SARS-CoV-1)	YES	NO	NO	NO	NO	NO	YES	YES	NO	NO	NO	NO	YES	Other	https://academic.oup.com/jtm/article/27/3/taaa030/5766334
450	Rogers KB, Roohi S, Uyeki TM, Montgomery D, Parker J, Fowler NH, Xu X, Ingram DJ, Fearey D, Williams SM, Tarling G, Brown CM, Cohen NJ	Laboratory-based respiratory virus surveillance pilot project on select cruise ships in Alaska, 2013-15	Journal of Travel Medicine	2017	Peer-reviewed – original article	Specific for respiratory diseases (ILI, COVID-19, SARS-CoV-1)	YES	NO	NO	NO	NO	NO	YES	YES	NO	NO	YES	NO	NO	USA	https://pubmed.ncbi.nlm.nih.gov/29088487/
451	Rooney RM, Bartram JK, Cramer EH, Mantha S, Nichols G, Suraj R, et al	A review of outbreaks of waterborne disease associated with ships: evidence for risk management	Public Health Reports	2004	Peer-reviewed – review	All infectious diseases/diseases in more than one category	YES	YES	NO	NO	YES	NO	YES	YES	NO	NO	NO	YES	NO	All regions/more than one region	https://pubmed.ncbi.nlm.nih.gov/15219801/
452	Rooney RM, Cramer EH, Mantha S, Nichols G, Bartram JK, Farber JM, Benembarek PK	A review of outbreaks of foodborne disease associated with passenger ships: Evidence for risk management	Public Health Reports	2004	Peer-reviewed – review	Specific for gastroenteritis	YES	YES	NO	NO	NO	NO	YES	YES	NO	NO	YES	YES	NO	All regions/more than one region	https://www.scopus.com/inward/record.uri?eid=2-s2.0-3242659079&doi=10.1016%2fj.phr.2004.05.007&partnerID=40&md5=06e39ccf8555bcc2bc7a4b274e2ff7ec
453	Rosca EC, Heneghan C, Spencer EA, Brassey J, Plüddemann A, Onakpoya IJ, Evans D, Conly JM, Jefferson T	Transmission of SARS-CoV-2 Associated with Cruise Ship Travel: A Systematic Review	Tropical Medicine and Infectious Disease	2022	Peer-reviewed – review	Specific for respiratory diseases (ILI, COVID-19, SARS-CoV-1)	YES	NO	NO	NO	NO	NO	YES	YES	NO	NO	YES	YES	NO	All regions/more than one region	https://www.mdpi.com/2414-6366/7/10/290
454	Rota MC, Cano Portero R, Che D, Caporali MG, Hernando V, Campese C	Clusters of travel-associated Legionnaires disease in Italy, Spain and France, July 2002 - June 2006	Eurosurveillance	2007	Peer-reviewed – original article	Specific for Legionnaires’ disease	YES	YES	NO	NO	NO	NO	YES	NO	NO	NO	NO	YES	NO	Europe	https://pubmed.ncbi.nlm.nih.gov/18005654/
455	Rowbotham TJ	Legionellosis associated with ships: 1977 to 1997	Communicable Disease and Public Health	1998	Peer-reviewed – review	Specific for Legionnaires’ disease	YES	YES	NO	NO	NO	NO	YES	YES	NO	NO	YES	YES	NO	All regions/more than one region	https://www.scopus.com/inward/record.uri?eid=2-s2.0-0032165644&partnerID=40&md5=67d0448c5e8bc66a9ba0703707913cd3
456	Ruben FL, Ehreth J	Maritime health: a case for preventing influenza on the high seas	International Maritime Health	2002	Peer-reviewed – review	Specific for respiratory diseases (ILI, COVID-19, SARS-CoV-1)	YES	NO	NO	NO	NO	NO	YES	YES	NO	NO	YES	NO	NO	All regions/more than one region	https://pubmed.ncbi.nlm.nih.gov/12608587/
457	Russell TW, Hellewell J, Jarvis CI, van Zandvoort K, Abbott S, Ratnayake R, et al	Estimating the infection and case fatality ratio for coronavirus disease (COVID-19) using age-adjusted data from the outbreak on the Diamond Princess cruise ship, February 2020	Eurosurveillance	2020	Peer-reviewed – original article	Specific for respiratory diseases (ILI, COVID-19, SARS-CoV-1)	YES	NO	NO	NO	NO	NO	YES	YES	NO	NO	NO	NO	NO	Other	https://pubmed.ncbi.nlm.nih.gov/32234121/
458	Sahu A, Naqvi WM	Floating countries and corona pandemic: Impact of COVID-19 on stranded cruise ships	International Journal of Research in Pharmaceutical Sciences	2020	Peer-reviewed – other	Specific for respiratory diseases (ILI, COVID-19, SARS-CoV-1)	YES	NO	NO	NO	NO	NO	YES	YES	NO	NO	YES	NO	NO	All regions/more than one region	https://search.bvsalud.org/global-literature-on-novel-coronavirus-2019-ncov/resource/en/covidwho-714762
459	Said B, Ijaz S, Kafatos G, Booth L, Thomas HL, Walsh A, Ramsay M, Morgan D	Hepatitis E outbreak on cruise ship	Emerging Infectious Diseases	2009	Peer-reviewed – original article	Other	YES	NO	NO	NO	NO	NO	YES	NO	NO	NO	NO	NO	NO	All regions/more than one region	https://pubmed.ncbi.nlm.nih.gov/19891860/
460	Salducci M, La Torre G	COVID-19 emergency in the cruise's ship: a case report of conjunctivitis	Clinical Therapeutics	2020	Peer-reviewed – other	Specific for respiratory diseases (ILI, COVID-19, SARS-CoV-1)	YES	NO	NO	NO	NO	NO	YES	NO	NO	NO	YES	NO	NO	Other	https://pubmed.ncbi.nlm.nih.gov/32323704/
461	Samaan G, Patel M, Spencer J, Roberts L	Border screening for SARS in Australia: What has been learnt?	Medical Journal of Australia	2004	Peer-reviewed – original article	Specific for respiratory diseases (ILI, COVID-19, SARS-CoV-1)	NO	NO	NO	NO	YES	NO	YES	NO	NO	NO	YES	NO	NO	Other	https://pubmed.ncbi.nlm.nih.gov/14984341/
462	Sando E, Morimoto K, Narukawa S, Nakata K	COVID-19 outbreak on the Costa Atlantica cruise ship: use of a remote health monitoring system	Journal of Travel Medicine	2021	Peer-reviewed – other	Specific for respiratory diseases (ILI, COVID-19, SARS-CoV-1)	YES	NO	NO	NO	NO	NO	NO	YES	NO	NO	YES	NO	NO	Other	https://pubmed.ncbi.nlm.nih.gov/32901817/
463	Sano M, Nishioka H, Yamazaki J, Miyamoto I, Adachi T	Four cases of coronavirus disease 2019 transferred from a cruise ship	Internal Medicine	2021	Peer-reviewed – other	Specific for respiratory diseases (ILI, COVID-19, SARS-CoV-1)	YES	NO	NO	NO	NO	NO	YES	NO	NO	NO	NO	NO	NO	Other	https://pubmed.ncbi.nlm.nih.gov/33361672/
464	Savini S, Monaco D, Turci C, Ursino S, Matera C, Marchini R, di Giovanni T, Ciambella E, Iannucci V, Quintavalle G	Prevention of the spread of SARS COV-2 by Rapid Antigenic Tests on the passengers entering an Italian seaport	Annali di Igiene Medicina Preventiva e di Comunita	2021	Peer-reviewed – other	Specific for respiratory diseases (ILI, COVID-19, SARS-CoV-1)	NO	NO	NO	NO	YES	NO	YES	NO	NO	NO	YES	NO	NO	Europe	https://pubmed.ncbi.nlm.nih.gov/34223865/
465	Sawano T, Ozaki A, Rodriguez-Morales AJ, Tanimoto T, Sah R	Limiting spread of COVID-19 from cruise ships: lessons to be learnt from Japan	QJM	2020	Peer-reviewed – other	Specific for respiratory diseases (ILI, COVID-19, SARS-CoV-1)	YES	NO	NO	NO	NO	NO	YES	YES	NO	NO	NO	NO	NO	Other	https://pubmed.ncbi.nlm.nih.gov/32170953/
466	Schlaich C	Targeting public health events on ships	Journal of Travel Medicine	2012	Peer-reviewed – other	All infectious diseases/diseases in more than one category	YES	YES	NO	NO	YES	NO	YES	YES	YES	NO	YES	YES	NO	All regions/more than one region	https://academic.oup.com/jtm/article/19/4/207/1815812
467	Schlaich C, Gau B, Cohen NJ, Kojima K, Marano N, Menucci D	Infection control measures on ships and in ports during the early stage of pandemic influenza A (H1N1) 2009	International Maritime Health	2012	Peer-reviewed – original article	Specific for respiratory diseases (ILI, COVID-19, SARS-CoV-1)	YES	NO	NO	NO	YES	NO	YES	YES	YES	NO	YES	YES	NO	Europe	https://pubmed.ncbi.nlm.nih.gov/22669808/
468	Schlaich C, Riemer T, Lamshöft M, Hagelstein JG, Oldenburg M	Public health significance of chickenpox on ships - conclusions drawn from a case series in the port of Hamburg	International Maritime Health	2010	Peer-reviewed – review	Specific for other vaccine-preventable diseases (varicella, measles, rubella, mumps etc.)	YES	NO	NO	NO	NO	NO	NO	YES	YES	NO	YES	NO	NO	Europe	https://pubmed.ncbi.nlm.nih.gov/20496325/
469	Schutz L, Zak D, Holmes JF	Pattern of passenger injury and illness on expedition cruise ships to Antarctica	Journal of Travel Medicine	2014	Peer-reviewed – original article	All infectious diseases/diseases in more than one category	NO	NO	YES	NO	NO	NO	YES	NO	NO	NO	NO	NO	NO	Other	https://pubmed.ncbi.nlm.nih.gov/24831067/
470	Sedgwick J, Joseph C, Chandrakumar M, Harrison T, Lee J, de Jong B	Outbreak of respiratory infection on a cruise ship	Eurosurveillance	2007	Peer-reviewed – original article	All infectious diseases/diseases in more than one category	YES	NO	NO	NO	NO	NO	YES	NO	NO	NO	YES	YES	NO	Europe	https://www.eurosurveillance.org/content/10.2807/esw.12.32.03246-en
471	Sekizuka T, Itokawa K, Kageyama T, Saito S, Takayama I, Asanuma H, et al	Haplotype networks of SARS-CoV-2 infections in the Diamond Princess cruise ship outbreak	Proceedings of the National Academy of Sciences of the United States of America	2020	Peer-reviewed – original article	Specific for respiratory diseases (ILI, COVID-19, SARS-CoV-1)	YES	NO	NO	NO	NO	NO	YES	YES	NO	NO	NO	NO	NO	Other	https://www.pnas.org/doi/10.1073/pnas.2006824117
472	Sekizuka T, Kuramoto S, Nariai E, Taira M, Hachisu Y, Tokaji A, Shinohara M, Kishimoto T, Itokawa K, Kobayashi Y, Kadokura K, Kamiya H, Matsui T, Suzuki M, Kuroda M	SARS-CoV-2 Genome Analysis of Japanese Travelers in Nile River Cruise	Frontiers in Microbiology	2020	Peer-reviewed – original article	Specific for respiratory diseases (ILI, COVID-19, SARS-CoV-1)	NO	NO	NO	YES	NO	NO	YES	NO	NO	NO	NO	NO	NO	Other	https://www.scopus.com/inward/record.uri?eid=2-s2.0-85086789828&doi=10.3389%2ffmicb.2020.01316&partnerID=40&md5=a0d26c725a35075d150191a057c0cee2
473	Shadick NA, Daltroy LH, Phillips CB, Liang US, Liang MH	Determinants of tick-avoidance behaviors in an endemic area for Lyme disease	American Journal of Preventive Medicine	1997	Peer-reviewed – original article	Specific for vector-borne diseases (malaria, Zika etc.)	NO	YES	NO	NO	NO	NO	YES	NO	NO	NO	NO	NO	NO	USA	https://www.scopus.com/inward/record.uri?eid=2-s2.0-0030837076&doi=10.1016%2fs0749-3797%2818%2930173-9&partnerID=40&md5=92602fb36594434a86347abde4aee40c
474	Shanmugam R, Ledlow G, Singh KP	Stochasticity among Victims of COVID-19 Pandemic	Journal of Multidisciplinary Healthcare	2022	Peer-reviewed – original article	Specific for respiratory diseases (ILI, COVID-19, SARS-CoV-1)	YES	NO	NO	NO	NO	NO	NO	NO	NO	NO	NO	NO	YES	Other	https://www.dovepress.com/stochasticity-among-victims-of-covid-19-pandemic-peer-reviewed-fulltext-article-JMDH
475	Shi L, Fu S, Wang L, Li X, Gu D, Liu C, Zhao C, He J, Liang G	Surveillance of mosquito-borne infectious diseases in febrile travelers entering China via Shenzhen ports, China, 2013	Travel Medicine and Infectious Disease	2016	Peer-reviewed – original article	Specific for vector-borne diseases (malaria, Zika etc.)	NO	NO	NO	NO	YES	NO	YES	NO	NO	NO	YES	NO	NO	Other	https://pubmed.ncbi.nlm.nih.gov/26960752/
476	Shi L, Li X, Gu D, Xu Y, Xie C, Xu Y, Zhao C, Ye J, He J, Hu K, Liang G	Spectrum of respiratory tract infections in travelers entering mainland China: Shenzhen port of entry, China, 2013–2014	Travel Medicine and Infectious Disease	2021	Peer-reviewed – other	Specific for respiratory diseases (ILI, COVID-19, SARS-CoV-1)	NO	NO	NO	NO	YES	NO	YES	NO	NO	NO	YES	NO	NO	Other	https://pubmed.ncbi.nlm.nih.gov/33781944/
477	Shing Leung W, Chun Chan JM, Hong Chik TS, Ling Lau DP, Chung Choi CY, Tung Lau AW, Yin Tsang OT	Presumed COVID-19 index case on Diamond Princess cruise ship and evacuees to Hong Kong	Journal of Travel Medicine	2020	Peer-reviewed – other	Specific for respiratory diseases (ILI, COVID-19, SARS-CoV-1)	YES	NO	NO	NO	NO	NO	YES	NO	NO	NO	NO	NO	NO	Other	https://www.ncbi.nlm.nih.gov/pmc/articles/PMC7239120/
478	Silberschmidt G, Schick MT, Steffen R, Kilpatrick ME, Murphy JR, Oyofo BA, el-Etr S, Gyurech D, Mourad AS, Mathewson JT, et al	Treatment of travellers' diarrhoea: zaldaride compared with loperamide and placebo	European Journal of Gastroenterology & Hepatology	1995	Peer-reviewed – original article	Specific for gastroenteritis	YES	NO	NO	NO	NO	NO	YES	NO	NO	NO	NO	NO	NO	Other	https://pubmed.ncbi.nlm.nih.gov/8574720/
479	Spanish Ministry of Health Directorate General of Public Health Sub-directorate General of Foreign Health	Health measures on international cruises	Spanish Ministry of Health Directorate General of Public Health Sub-directorate General of Foreign Health	2022	Technical guidance / guideline – regional or national organization / authority	Specific for respiratory diseases (ILI, COVID-19, SARS-CoV-1)	YES	NO	NO	NO	YES	NO	YES	YES	YES	NO	YES	YES	NO	Europe	https://www.sanidad.gob.es/en/profesionales/saludPublica/sanidadExterior/docs/HealtMeasuresOnInternationalCruises_v8_04-22.pdf
480	Standards Norway in cooperation with Association of Arctic Expedition Cruise Operators	COVID-19 Infection control measures for expedition cruises Rev.1	Standards Norway in cooperation with Association of Arctic Expedition Cruise Operators	2022	Industry guidance - regional/national	Specific for respiratory diseases (ILI, COVID-19, SARS-CoV-1)	NO	NO	YES	NO	NO	NO	YES	YES	NO	NO	YES	YES	NO	All regions/more than one region	https://www.standard.no/en/PDF/FileDownload/?redir=true&filetype=Pdf&preview=true&item=1402905&category=5
481	Stannard S	COVID-19 in the maritime setting: the challenges, regulations and the international response	International Maritime Health	2020	Peer-reviewed – other	Specific for respiratory diseases (ILI, COVID-19, SARS-CoV-1)	YES	YES	YES	YES	YES	NO	NO	YES	NO	NO	NO	NO	NO	Other	https://pubmed.ncbi.nlm.nih.gov/32604450/
482	Stefanelli P, Fazio C, Neri A, Isola P, Sani S, Marelli P, Martinelli C, Mastrantonio P, Pompa MG	Cluster of invasive neisseria meningitidis infections on a cruise ship, Italy, October 2012	Eurosurveillance	2012	Peer-reviewed – original article	Specific for other vaccine-preventable diseases (varicella, measles, rubella, mumps etc.)	YES	NO	NO	NO	NO	NO	YES	YES	NO	NO	YES	NO	NO	Europe	https://www.scopus.com/inward/record.uri?eid=2-s2.0-84871503612&partnerID=40&md5=4774a0e9be217432ed332b44c647483d
483	Stephens N, McPherson M, Cooley L, Vanhaeften R, Wilmot M, Lane C, Harlock M, Lodo K, Castree N, Seemann T, Sait M, Ballard S, Horan K, Veitch M, Johnston F, Sherry N, Howden B	COVID-19: Integrating genomic and epidemiological data to inform public health interventions and policy in Tasmania, Australia	Western Pacific Surveillance and Response Journal	2021	Peer-reviewed – original article	Specific for respiratory diseases (ILI, COVID-19, SARS-CoV-1)	YES	NO	NO	NO	NO	NO	YES	NO	NO	YES	NO	NO	NO	Other	https://pubmed.ncbi.nlm.nih.gov/35251740/
484	Sun S, Zhao LL	Legal issues and challenges in addressing the coronavirus outbreak on large cruise ships: A critical examination of port state measures	Ocean and Coastal Management	2022	Peer-reviewed – original article	Specific for respiratory diseases (ILI, COVID-19, SARS-CoV-1)	YES	NO	NO	NO	YES	NO	NO	NO	NO	NO	NO	NO	NO	All regions/more than one region	https://www.scopus.com/inward/record.uri?eid=2-s2.0-85121425498&doi=10.1016%2fj.ocecoaman.2021.105995&partnerID=40&md5=94a3ea20a8de946a8749053e660cf591
485	Tabata S, Imai K, Kawano S, Ikeda M, Kodama T, Miyoshi K, et al	Clinical characteristics of COVID-19 in 104 people with SARS-CoV-2 infection on the Diamond Princess cruise ship: a retrospective analysis	Lancet Infectious Diseases	2020	Peer-reviewed – original article	Specific for respiratory diseases (ILI, COVID-19, SARS-CoV-1)	YES	NO	NO	NO	NO	NO	YES	YES	NO	NO	NO	NO	NO	Other	https://pubmed.ncbi.nlm.nih.gov/32539988/
486	Tajudeen YA, Oladunjoye IO, Adebisi YA	Zoonotic infectious diseases and maritime seaport: areas of concern	International Maritime Health	2021	Peer-reviewed – other	All infectious diseases/diseases in more than one category	YES	NO	NO	NO	YES	NO	YES	YES	NO	NO	NO	NO	NO	All regions/more than one region	https://www.scopus.com/inward/record.uri?eid=2-s2.0-85117633702&doi=10.5603%2fIMH.2021.0043&partnerID=40&md5=3daf87701d463d9b9bf26f28ffff4252 https://journals.viamedica.pl/international_maritime_health/article/download/IMH.2021.0043/64255
487	Takahashi N, Abe R, Hattori N, Matsumura Y, Oshima T, Taniguchi T, Igari H, Nakada T	Clinical course of a critically ill patient with severe acute respiratory syndrome coronavirus 2 (SARS-CoV-2)	Journal of Artificial Organs	2020	Peer-reviewed – other	Specific for respiratory diseases (ILI, COVID-19, SARS-CoV-1)	YES	NO	NO	NO	NO	NO	YES	NO	NO	NO	NO	NO	NO	Other	https://link.springer.com/content/pdf/10.1007/s10047-020-01183-y.pdf
488	Takeuchi I	COVID-19 first stage in Japan – how we treat ‘Diamond Princess Cruise Ship’ with 3700 passengers?	Acute Medicine & Surgery	2020	Peer-reviewed – other	Specific for respiratory diseases (ILI, COVID-19, SARS-CoV-1)	YES	NO	NO	NO	NO	YES	YES	YES	NO	NO	YES	NO	NO	Other	https://pubmed.ncbi.nlm.nih.gov/32313661/
489	Takkinen J	Recent norovirus outbreaks on river and seagoing cruise ships in Europe	Eurosurveillance	2006	Peer-reviewed – original article	Specific for gastroenteritis	YES	NO	NO	YES	NO	NO	YES	YES	NO	NO	YES	YES	NO	Europe	https://www.eurosurveillance.org/content/10.2807/esw.11.24.02973-en
490	Tatem AJ, Rogers DJ, Hay I	Global transport networks and infectious disease spread	Advances in Parasitology	2006	Peer-reviewed – review	All infectious diseases/diseases in more than one category	NO	NO	NO	NO	YES	NO	NO	NO	NO	NO	NO	NO	NO	All regions/more than one region	https://pubmed.ncbi.nlm.nih.gov/16647974/
491	Taylor CJ	Gastroenteritis outbreaks on cruise ships: are sanitation inspection scores a true index of risk?	International Maritime Health	2018	Peer-reviewed – original article	Specific for gastroenteritis	YES	NO	NO	NO	NO	NO	NO	NO	NO	NO	NO	NO	NO	USA	https://pubmed.ncbi.nlm.nih.gov/30589061/
492	Terada-Hirashima J, Sugiura W, Shimizu Y, Tanaka Y, Uemura Y, Ishikane M, et al	Investigation of the use of PCR testing prior to ship boarding to prevent the spread of SARS-CoV-2 from urban areas to less-populated remote islands	Global Health & Medicine	2022	Peer-reviewed – original article	Specific for respiratory diseases (ILI, COVID-19, SARS-CoV-1)	NO	YES	NO	NO	NO	YES	YES	NO	NO	YES	YES	NO	NO	Other	https://pubmed.ncbi.nlm.nih.gov/35855067/
493	The International Academic Forum	Toward Safe and Healthy Trans-border Cruises: International Challenges for Building Resilient and Trusted Ships and Ports Report (Concise Version)	The International Academic Forum	2021	Report – regional or national organization / authority	Specific for respiratory diseases (ILI, COVID-19, SARS-CoV-1)	YES	NO	NO	NO	YES	YES	YES	YES	YES	NO	YES	YES	NO	All regions/more than one region	https://www.mofa.go.jp/files/100184031.pdf
494	Thomas MA	Sexual health of women working aboard cruise ships	Health Education Journal	2003	Peer-reviewed – original article	Specific for sexually transmitted diseases (MPX, others)	YES	NO	NO	NO	NO	NO	NO	YES	NO	NO	NO	NO	NO	All regions/more than one region	https://journals.sagepub.com/doi/10.1177/001789690306200402
495	Todd EC, Greig JD, Bartleson CA, Michaels BS	Outbreaks where food workers have been implicated in the spread of foodborne disease - Part 2. Description of outbreaks by size, severity, and settings	Journal of Food Protection	2007	Peer-reviewed – review	Specific for gastroenteritis	YES	NO	NO	NO	NO	NO	YES	YES	NO	NO	NO	NO	NO	All regions/more than one region	https://pubmed.ncbi.nlm.nih.gov/17803160/
496	Tokuda Y, Sakihama T, Aoki M, Taniguchi K, Deshpande GA, Suzuki S, et al	COVID-19 outbreak on the Diamond Princess Cruise Ship in February 2020	Journal of General and Family Medicine	2020	Peer-reviewed – other	Specific for respiratory diseases (ILI, COVID-19, SARS-CoV-1)	YES	NO	NO	NO	NO	NO	YES	YES	NO	NO	YES	YES	NO	Other	https://pubmed.ncbi.nlm.nih.gov/32742897/
497	Tomaszewski R, Nahorski WL	Interpopulation study of medical attendance aboard a cruise ship	International Maritime Health	2008	Peer-reviewed – original article	All infectious diseases/diseases in more than one category	YES	NO	NO	NO	NO	NO	YES	NO	NO	NO	NO	NO	NO	All regions/more than one region	https://www.scopus.com/inward/record.uri?eid=2-s2.0-64549126570&partnerID=40&md5=db78828efb6420557709ff49c88039b7
498	Towers S, Chen J, Cruz C, Melendez J, Rodriguez J, Salinas A, Yu F, Kang Y	Quantifying the relative effects of environmental and direct transmission of norovirus	Royal Society Open Science	2018	Peer-reviewed – original article	Specific for gastroenteritis	YES	NO	NO	NO	NO	NO	YES	YES	NO	NO	YES	YES	YES	All regions/more than one region	https://www.scopus.com/inward/record.uri?eid=2-s2.0-85043596999&doi=10.1098%2frsos.170602&partnerID=40&md5=45be27c287e9fa78c1dd5180a0f015eb
499	Transport Canada	Canada’s cruise ship instructional reference tool	Transport Canada	2022	Technical guidance / guideline – regional or national organization / authority	Specific for respiratory diseases (ILI, COVID-19, SARS-CoV-1)	YES	NO	NO	NO	NO	NO	YES	YES	NO	NO	YES	YES	NO	Other	https://tc.canada.ca/en/initiatives/covid-19-measures-updates-guidance-issued-transport-canada/covid-19-measures-updates-guidance-marine-transportation-issued-transport-canada/canada-s-cruise-ship-instructional-reference-tool
500	Transport Canada	SHIP SAFETY BULLETIN 08/2021: Measures to Mitigate the Spread of COVID-19 on Passenger Vessels and Ferries	Transport Canada	2020	Technical guidance / guideline – regional or national organization / authority	Specific for respiratory diseases (ILI, COVID-19, SARS-CoV-1)	NO	YES	NO	NO	NO	NO	YES	YES	NO	NO	YES	YES	NO	Other	https://tc.canada.ca/sites/default/files/2021-07/SSB-12-2020E_0.pdf
501	Transport Canada	TP 13670E (11/2017): Guidelines for Passenger Vessels Operating in the Canadian Arctic	Transport Canada	2017	Technical guidance / guideline – regional or national organization / authority	All infectious diseases/diseases in more than one category	YES	NO	YES	NO	NO	NO	NO	NO	NO	NO	NO	NO	NO	Other	https://tc.canada.ca/sites/default/files/migrated/tp13670e.pdf
502	Tsuboi M, Hachiya M, Noda S, Iso H, Umeda T	Epidemiology and quarantine measures during COVID-19 outbreak on the cruise ship Diamond Princess docked at Yokohama, Japan in 2020: a descriptive analysis	Global Health & Medicine	2020	Peer-reviewed – original article	Specific for respiratory diseases (ILI, COVID-19, SARS-CoV-1)	YES	NO	NO	NO	NO	NO	YES	YES	NO	NO	YES	YES	NO	Other	https://www.jstage.jst.go.jp/article/ghm/2/2/2_2020.01037/_pdf
503	Tsuboi M, Hachiya M, Ohtsu H, Akashi H, Miyoshi C, Umeda T	Epidemiology and Risk of Coronavirus Disease 2019 Among Travelers at Airport and Port Quarantine Stations Across Japan: A Nationwide Descriptive Analysis and an Individually Matched Case-Control Study	Clinical Infectious Diseases	2022	Peer-reviewed – original article	Specific for respiratory diseases (ILI, COVID-19, SARS-CoV-1)	NO	NO	NO	NO	YES	NO	YES	NO	NO	NO	YES	NO	NO	Other	https://pubmed.ncbi.nlm.nih.gov/34318872/
504	Uyeki TM, Zane SB, Bodnar UR, Fielding KL, Buxton JA, Miller JM, Beller M, Butler JC, Fukuda K, Maloney SA, Cetron MS	Large summertime influenza A outbreak among tourists in Alaska and the Yukon Territory	Clinical Infectious Diseases	2003	Peer-reviewed – original article	Specific for respiratory diseases (ILI, COVID-19, SARS-CoV-1)	YES	NO	NO	NO	YES	YES	YES	YES	NO	NO	YES	NO	NO	All regions/more than one region	https://pubmed.ncbi.nlm.nih.gov/12715302/
505	Ventikos, NP, Sotiralis P, Annetis M, Roland F	Developing a Framework for Health Risk Assessment, by Integrating Infection and Spreading Aspects into RBD	Medical Sciences Forum	2022	Peer-reviewed – other	All infectious diseases/diseases in more than one category	YES	YES	YES	YES	NO	NO	NO	NO	NO	NO	NO	NO	NO	Europe	https://www.mdpi.com/2673-9992/13/1/2
506	Verhoef L, Boxman IL, Duizer E, Rutjes SA, Vennema H, Friesema IH, et al	Multiple exposures during a norovirus outbreak on a river-cruise sailing through Europe, 2006	Eurosurveillance	2008	Peer-reviewed – original article	Specific for gastroenteritis	NO	NO	NO	YES	NO	NO	YES	YES	NO	NO	YES	YES	NO	Europe	https://pubmed.ncbi.nlm.nih.gov/18761943/
507	Verhoef L, Depoortere E, Boxman I, Duizer E, van Duynhoven Y, Harris J, Johnsen C, Kroneman A, Le Guyader S, Lim W, Maunula L, Meldal H, Ratcliff R, Reuter G, Schreier E, Siebenga J, Vainio K, Varela C, Vennema H, Koopmans M	Emergence of new norovirus variants on spring cruise ships and prediction of winter epidemics	Emerging Infectious Diseases	2008	Peer-reviewed – original article	Specific for gastroenteritis	YES	NO	NO	NO	NO	NO	YES	YES	NO	NO	NO	NO	NO	Europe	https://www.ncbi.nlm.nih.gov/pmc/articles/PMC2600213/
508	Vivancos R, Keenan A, Sopwith W, Smith K, Quigley C, Mutton K, Dardamissis E, Nichols G, Harris J, Gallimore C, Verhoef L, Syed Q, Reid J	Norovirus outbreak in a cruise ship sailing around the British Isles: Investigation and multi-agency management of an international outbreak	Journal of Infection	2010	Peer-reviewed – original article	Specific for gastroenteritis	YES	NO	NO	NO	NO	NO	YES	YES	NO	NO	YES	YES	NO	Europe	https://www.scopus.com/inward/record.uri?eid=2-s2.0-77953325440&doi=10.1016%2fj.jinf.2010.03.018&partnerID=40&md5=b6f2841dde1261dbdad55103ff3b0526
509	Vukić L, Mulić R, Peronja I, Slišković M	Regulation for providing medical first aid/medical care on board ferry vessels in Croatia: Update proposal	Transactions on Maritime Science	2018	Peer-reviewed – original article	All infectious diseases/diseases in more than one category	NO	YES	NO	NO	NO	NO	YES	YES	NO	NO	NO	NO	NO	Europe	https://hrcak.srce.hr/206981
510	Walker LJ, Codreanu TA, Armstrong PK, Goodwin S, Trewin A, Spencer E, Colquhoun SM, Stephens DM, Baird RW, Douglas NM, Cribb D, Owen R, Kelly P, Kirk MD	SARS-CoV-2 infections among Australian passengers on the Diamond Princess cruise ship: A retrospective cohort study	PLoS ONE	2021	Peer-reviewed – original article	Specific for respiratory diseases (ILI, COVID-19, SARS-CoV-1)	YES	NO	NO	NO	NO	NO	YES	NO	NO	NO	YES	NO	NO	Other	https://pubmed.ncbi.nlm.nih.gov/34492022/
511	Wang G, Zheng W, Zhu S, Wu Z, Lam TT, Tong Y, Qi R.	A cluster of Zika virus infection among travellers returning to China from Samoa: A case tracing study	Journal of Travel Medicine	2018	Peer-reviewed – original article	Specific for vector-borne diseases (malaria, Zika etc.)	NO	NO	NO	NO	YES	NO	YES	NO	NO	NO	YES	NO	NO	Other	https://pubmed.ncbi.nlm.nih.gov/29718403/
512	Wang X, Yong W, Shi L, Qiao M, He M, Zhang H, et al	An outbreak of multiple norovirus strains on a cruise ship in China, 2014	Journal of Applied Microbiology	2016	Peer-reviewed – original article	Specific for gastroenteritis	NO	NO	NO	YES	NO	NO	YES	YES	NO	NO	YES	YES	NO	Other	https://pubmed.ncbi.nlm.nih.gov/26481457/
513	Ward KA, Armstrong P, McAnulty JM, Iwasenko JM, Dwyer DE	Outbreaks of pandemic (H1N1) 2009 and seasonal influenza A (H3N2) on cruise ship	Emerging Infectious Diseases	2010	Peer-reviewed – original article	Specific for respiratory diseases (ILI, COVID-19, SARS-CoV-1)	YES	NO	NO	NO	NO	NO	YES	YES	NO	YES	YES	NO	NO	Other	https://pubmed.ncbi.nlm.nih.gov/21029531/
514	Wen Y, Xie Q, Zhang R, Zhao J, Liu X, Wu J, Huang Y, Yu J, Liang R, Qin Z, Zeng Y, He H, Wang X, Wu Q , Wan C, Zhang B, Zhao W	Pulmonary tuberculosis screening in emigrants and travellers: A retrospective analysis of Guangzhou Port in China	Travel Medicine and Infectious Disease	2022	Peer-reviewed – original article	Specific for respiratory diseases (ILI, COVID-19, SARS-CoV-1)	NO	NO	NO	NO	YES	NO	YES	NO	NO	NO	YES	NO	NO	Other	https://www.scopus.com/inward/record.uri?eid=2-s2.0-85131961245&doi=10.1016%2fj.tmaid.2022.102357&partnerID=40&md5=2a7eee482de49b5162184352bbf872d2
515	Westlund K, Attvall S, Nilsson R, Jensen OC	Telemedical Maritime Assistance Service (TMAS) to Swedish merchant and passengers ships 1997-2012	International Maritime Health	2016	Peer-reviewed – original article	All infectious diseases/diseases in more than one category	NO	YES	NO	NO	NO	NO	YES	YES	NO	NO	NO	NO	NO	Europe	https://pubmed.ncbi.nlm.nih.gov/27029926/
516	Wheeler RE	Travel Health at Sea: Cruise Ship Medicine	Principles and Practice of Travel Medicine: Second Edition	2013	Peer-reviewed – other	All infectious diseases/diseases in more than one category	YES	NO	NO	NO	NO	NO	YES	YES	NO	NO	NO	NO	NO	All regions/more than one region	https://www.scopus.com/inward/record.uri?eid=2-s2.0-84886172030&doi=10.1002%2f9781118392058.ch19&partnerID=40&md5=83b91e3dfa9302573daf745a15f41b6b https://onlinelibrary.wiley.com/doi/10.1002/9781118392058.ch19
517	Widdowson MA, Cramer EH, Hadley L, Bresee JS, Beard RS, Bulens SN, et al	Outbreaks of acute gastroenteritis on cruise ships and on land: identification of a predominant circulating strain of norovirus--United States, 2002	Journal of Infectious Diseases	2004	Peer-reviewed – original article	Specific for gastroenteritis	YES	NO	NO	NO	NO	NO	YES	YES	NO	NO	NO	YES	NO	USA	https://pubmed.ncbi.nlm.nih.gov/15195240/
518	Wikswo ME, Cortes J, Hall AJ, Vaughan G, Howard C, Gregoricus N, Cramer EH	Disease transmission and passenger behaviors during a high morbidity norovirus outbreak on a cruise ship, January 2009	Clinical Infectious Diseases	2011	Peer-reviewed – original article	Specific for gastroenteritis	YES	NO	NO	NO	NO	NO	YES	NO	NO	NO	YES	YES	NO	USA	https://pubmed.ncbi.nlm.nih.gov/21429864/
519	Willebrand KS, Pischel L, Malik AA, Jenness SM, Omer SB	A review of COVID-19 transmission dynamics and clinical outcomes on cruise ships worldwide, January to October 2020	Eurosurveillance	2022	Peer-reviewed – review	Specific for respiratory diseases (ILI, COVID-19, SARS-CoV-1)	YES	NO	NO	NO	NO	NO	YES	YES	NO	NO	NO	NO	NO	All regions/more than one region	https://pubmed.ncbi.nlm.nih.gov/34991781/
520	Wilson ME	The traveller and emerging infections: Sentinel, courier, transmitter	Journal of Applied Microbiology	2003	Peer-reviewed – review	All infectious diseases/diseases in more than one category	YES	NO	NO	NO	NO	NO	YES	YES	NO	NO	NO	NO	NO	All regions/more than one region	https://pubmed.ncbi.nlm.nih.gov/12675931/
521	Working group of the European Union Joint Action HEALTHY GATEWAYS	Interim guidance from the working group of the European Union Joint Action HEALTHY GATEWAYS for: cruise ship operators for preparedness and response to the multi-country oubtreak of monkeypox	European Union Joint Action HEALTHY GATEWAYS	2022	Technical guidance / guideline – regional or national organization / authority	Specific for sexually transmitted diseases (MPX, others)	YES	NO	NO	NO	NO	NO	YES	YES	YES	NO	YES	YES	NO	Europe	https://www.healthygateways.eu/Portals/0/plcdocs/MPX_guidance_V.06.09.2022_F.pdf?ver=2022-09-16-142809-780
522	World Health Organization	A checklist for pandemic influenza risk and impact management: building capacity for pandemic response	World Health Organization	2018	Technical guidance / guideline – international organization / authority	Specific for respiratory diseases (ILI, COVID-19, SARS-CoV-1)	NO	NO	NO	NO	YES	NO	NO	NO	NO	NO	NO	NO	NO	All regions/more than one region	https://apps.who.int/iris/handle/10665/259884
523	World Health Organization	A global analysis of COVID-19 intra-action reviews: reflecting on, adjusting and improving country emergency preparedness and response during a pandemic	World Health Organization	2022	Report – international organization / authority	Specific for respiratory diseases (ILI, COVID-19, SARS-CoV-1)	NO	NO	NO	NO	YES	NO	NO	NO	NO	NO	YES	NO	NO	All regions/more than one region	https://apps.who.int/iris/handle/10665/365488
524	World Health Organization	How to address medical certificates of seafarers, ship sanitation certificates and medical care of seafarers in the context of the COVID-19 pandemic	World Health Organization	2020	Other	Specific for respiratory diseases (ILI, COVID-19, SARS-CoV-1)	YES	YES	YES	YES	YES	NO	NO	YES	NO	NO	NO	NO	NO	All regions/more than one region	https://www.who.int/news/item/22-04-2020-a-joint-statement-on-medical-certificates-of-seafarers-ship-sanitation-certificates-and-medical-care-of-seafarers-in-the-context-of-the-covid-19-pandemic
525	World Health Organization	International Health Regulations (2005): state party self-assessment annual reporting tool second edition: C11. Points of entry (PoE) and border health	World Health Organization	2021	Technical guidance / guideline – international organization / authority	All infectious diseases/diseases in more than one category	NO	NO	NO	NO	YES	NO	NO	NO	NO	NO	NO	NO	NO	All regions/more than one region	https://apps.who.int/iris/handle/10665/350209
526	World Health Organization	Legionella and the prevention of legionellosis	World Health Organization	2007	Technical guidance / guideline – international organization / authority	Specific for Legionnaires’ disease	YES	YES	YES	YES	NO	NO	NO	NO	NO	NO	NO	YES	NO	All regions/more than one region	https://apps.who.int/iris/handle/10665/43233
527	World Health Organization	Pandemic influenza preparedness and response: a WHO guidance document	World Health Organization	2009	Technical guidance / guideline – international organization / authority	Specific for respiratory diseases (ILI, COVID-19, SARS-CoV-1)	NO	NO	NO	NO	YES	NO	NO	NO	NO	NO	NO	NO	NO	All regions/more than one region	https://apps.who.int/iris/handle/10665/44123
528	World Health Organization	Pandemic influenza risk management: a WHO guide to inform and harmonize national and international pandemic preparedness and response	World Health Organization	2017	Technical guidance / guideline – international organization / authority	Specific for respiratory diseases (ILI, COVID-19, SARS-CoV-1)	NO	NO	NO	NO	YES	NO	NO	NO	NO	NO	NO	NO	NO	All regions/more than one region	https://apps.who.int/iris/handle/10665/259893
529	World Health Organization	Quantification addendum: international medical guide for ships, third edition	World Health Organization	2010	Technical guidance / guideline – international organization / authority	All infectious diseases/diseases in more than one category	YES	YES	YES	YES	NO	NO	NO	NO	NO	NO	YES	NO	NO	All regions/more than one region	https://apps.who.int/iris/handle/10665/44341
530	World Health Organization	Rational use of personal protective equipment (‎PPE)‎ for coronavirus disease (‎COVID-19)‎: interim guidance, 19 March 2020	World Health Organization	2020	Technical guidance / guideline – international organization / authority	Specific for respiratory diseases (ILI, COVID-19, SARS-CoV-1)	NO	NO	NO	NO	YES	NO	NO	NO	YES	NO	YES	YES	NO	All regions/more than one region	https://apps.who.int/iris/handle/10665/331498
531	World Health Organization	Rational use of personal protective equipment for COVID-19 and considerations during severe shortages: interim guidance, updated 23 December 2020	World Health Organization	2020	Technical guidance / guideline – international organization / authority	Specific for respiratory diseases (ILI, COVID-19, SARS-CoV-1)	NO	NO	NO	NO	YES	NO	NO	NO	NO	NO	YES	YES	NO	All regions/more than one region	https://www.who.int/publications/i/item/rational-use-of-personal-protective-equipment-for-coronavirus-disease-(covid-19)-and-considerations-during-severe-shortages
532	World Health Organization	Risk assessment tool to inform mitigation measures for international travel in the context of COVID-19: annex to considerations for implementing a risk-based approach to international travel in the context of COVID-19	World Health Organization	2020	Technical guidance / guideline – international organization / authority	Specific for respiratory diseases (ILI, COVID-19, SARS-CoV-1)	NO	NO	NO	NO	YES	YES	NO	NO	NO	NO	NO	NO	NO	All regions/more than one region	https://apps.who.int/iris/handle/10665/337850
533	World Health Organization	Strategic preparedness, readiness and response plan to end the global COVID-19 emergency in 2022	World Health Organization	2022	Technical guidance / guideline – international organization / authority	Specific for respiratory diseases (ILI, COVID-19, SARS-CoV-1)	NO	NO	NO	NO	YES	NO	NO	NO	NO	NO	YES	NO	NO	All regions/more than one region	https://apps.who.int/iris/handle/10665/352861
534	World Health Organization	Considerations for sharing information for international contact tracing in the context of COVID-19	World Health Organization	2021	Technical guidance / guideline – international organization / authority	Specific for respiratory diseases (ILI, COVID-19, SARS-CoV-1)	NO	NO	NO	NO	YES	NO	NO	NO	NO	NO	YES	NO	NO	All regions/more than one region	https://apps.who.int/iris/handle/10665/341809
535	World Health Organization	Ebola Response Roadmap	World Health Organization	2014	Technical guidance / guideline – international organization / authority	Other	NO	NO	NO	NO	YES	NO	NO	NO	NO	NO	YES	NO	NO	All regions/more than one region	https://apps.who.int/iris/bitstream/handle/10665/131596/EbolaResponseRoadmap.pdf?sequence=1
536	World Health Organization	Ebola Virus Disease Consolidated Preparedness Checklist Revision 1 (January 2015)	World Health Organization	2015	Technical guidance / guideline – international organization / authority	Other	NO	NO	NO	NO	YES	NO	NO	NO	NO	NO	YES	NO	NO	All regions/more than one region	https://www.who.int/publications/i/item/who-evd-preparedness-14-Rev1
537	World Health Organization	Guidelines for drinking-water quality, 3rd edition: Volume 1 - Recommendations incorporating the first and second addenda (2 December 2008)	World Health Organization	2008	Technical guidance / guideline – international organization / authority	All infectious diseases/diseases in more than one category	YES	YES	YES	YES	NO	NO	NO	NO	NO	NO	NO	YES	NO	All regions/more than one region	https://www.who.int/publications/i/item/9789241547611
538	World Health Organization	Guidelines for safe recreational water environments. Volume 2, Swimming pools and similar environments	World Health Organization	2006	Technical guidance / guideline – international organization / authority	All infectious diseases/diseases in more than one category	YES	YES	YES	YES	NO	NO	NO	NO	NO	NO	NO	YES	NO	All regions/more than one region	https://apps.who.int/iris/handle/10665/43336
539	World Health Organization	Infection prevention and control (IPC) guidance summary (1 August 2014)	World Health Organization	2014	Technical guidance / guideline – international organization / authority	Other	NO	NO	NO	NO	NO	NO	NO	NO	NO	NO	YES	YES	NO	All regions/more than one region	https://www.who.int/publications/i/item/WHO-EVD-Guidance-IPC-14.1
540	World Health Organization	Interim guidance: Travel and transport risk assessment: Interim guidance for public health authorities and the transport sector (September 2014)	World Health Organization	2014	Technical guidance / guideline – international organization / authority	Other	YES	YES	YES	YES	YES	NO	YES	YES	YES	NO	YES	YES	NO	All regions/more than one region	https://apps.who.int/iris/bitstream/handle/10665/132168/WHO_EVD_Guidance_TravelTransportRisk_14.1_eng.pdf?sequence=1
541	World Health Organization	Personal protective equipment in the context of filovirus disease outbreak response (October 2014)	World Health Organization	2014	Technical guidance / guideline – international organization / authority	Other	NO	NO	NO	NO	YES	NO	NO	NO	NO	NO	NO	NO	NO	All regions/more than one region	https://apps.who.int/iris/bitstream/handle/10665/137410/WHO_EVD_Guidance_PPE_14.1_eng.pdf?sequence=1
542	World Health Organization	Technical note for Ebola virus disease preparedness planning for entry screening at airports, ports and land crossings December 2014	World Health Organization	2014	Technical guidance / guideline – international organization / authority	Other	NO	NO	NO	NO	YES	NO	NO	NO	NO	NO	YES	NO	NO	All regions/more than one region	https://apps.who.int/iris/bitstream/handle/10665/144819/WHO_EVD_Guidance_PoE_14.3_eng.pdf?sequence=1
543	World Health Organization	Water safety plan manual: step-by-step risk management for drinking-water suppliers	World Health Organization	2009	Technical guidance / guideline – international organization / authority	All infectious diseases/diseases in more than one category	NO	NO	NO	NO	NO	NO	NO	NO	NO	NO	NO	YES	NO	All regions/more than one region	https://apps.who.int/iris/handle/10665/75141
544	World Health Organization	WHO Interim Guidance for Ebola Virus Disease: Exit Screening at Airports, Ports and Land Crossings (6 November 2014)	World Health Organization	2014	Technical guidance / guideline – international organization / authority	Other	NO	NO	NO	NO	YES	NO	NO	NO	NO	NO	YES	NO	NO	All regions/more than one region	https://apps.who.int/iris/handle/10665/139691
545	World Health Organization	Contact tracing and quarantine in the context of COVID-19: interim guidance, 6 July 2022	World Health Organization	2022	Technical guidance / guideline – international organization / authority	Specific for respiratory diseases (ILI, COVID-19, SARS-CoV-1)	NO	NO	NO	NO	YES	NO	YES	NO	YES	NO	YES	NO	NO	All regions/more than one region	https://apps.who.int/iris/handle/10665/358984
546	World Health Organization	Coordinated public health surveillance between points of entry and national health surveillance systems: advising principles	World Health Organization	2014	Technical guidance / guideline – international organization / authority	All infectious diseases/diseases in more than one category	NO	NO	NO	NO	YES	NO	NO	NO	NO	NO	YES	NO	NO	All regions/more than one region	https://apps.who.int/iris/handle/10665/144805
547	World Health Organization	Coordination of public health surveillance between points of entry and the national public health surveillance system: advising principles - 2nd edition	World Health Organization	2018	Technical guidance / guideline – international organization / authority	All infectious diseases/diseases in more than one category	NO	NO	NO	NO	YES	NO	NO	NO	NO	NO	YES	NO	NO	All regions/more than one region	https://apps.who.int/iris/handle/10665/274366
548	World Health Organization	Coordination of public health surveillance between points of entry and the national public health surveillance system: implementation toolbox	World Health Organization	2018	Technical guidance / guideline – international organization / authority	All infectious diseases/diseases in more than one category	NO	NO	NO	NO	YES	NO	NO	NO	NO	NO	YES	NO	NO	All regions/more than one region	https://apps.who.int/iris/handle/10665/275420
549	World Health Organization	Coronavirus disease (COVID-19): Travel advice for the general public	World Health Organization	2021	Other	Specific for respiratory diseases (ILI, COVID-19, SARS-CoV-1)	YES	YES	YES	YES	YES	NO	YES	NO	NO	NO	YES	NO	NO	All regions/more than one region	https://www.who.int/emergencies/diseases/novel-coronavirus-2019/question-and-answers-hub/q-a-detail/coronavirus-disease-covid-19-travel-advice-for-the-general-public
550	World Health Organization	COVID-19 diagnostic testing in the context of international travel (16 December 2020)	World Health Organization	2020	Technical guidance / guideline – international organization / authority	Specific for respiratory diseases (ILI, COVID-19, SARS-CoV-1)	NO	NO	NO	NO	YES	NO	YES	YES	NO	NO	YES	NO	NO	All regions/more than one region	https://www.who.int/publications/i/item/WHO-2019-nCoV-Sci_Brief-international_travel_testing-2020.1
551	World Health Organization	Early detection, assessment and response to acute public health events: implementation of early warning and response with a focus on event-based surveillance	World Health Organization	2014	Technical guidance / guideline – international organization / authority	All infectious diseases/diseases in more than one category	NO	NO	NO	NO	YES	NO	YES	YES	NO	NO	YES	YES	NO	All regions/more than one region	https://www.who.int/publications/i/item/WHO-HSE-GCR-LYO-2014.4
552	World Health Organization	EPI-WIN webinar: WHO monkeypox technical briefing for the transport and tourism sector	World Health Organization	2022	Technical guidance / guideline – international organization / authority	Specific for sexually transmitted diseases (MPX, others)	YES	NO	NO	YES	NO	NO	YES	YES	NO	NO	YES	YES	NO	All regions/more than one region	https://www.who.int/news-room/events/detail/2022/10/05/default-calendar/technical-briefing-on-monkeypox-for-transport-and-tourism-sector
553	World Health Organization	Handbook for the inspection of ships and issuance of ship sanitation certificates	World Health Organization	2011	Technical guidance / guideline – international organization / authority	All infectious diseases/diseases in more than one category	YES	YES	YES	YES	YES	NO	NO	NO	YES	NO	YES	YES	NO	All regions/more than one region	https://www.who.int/publications/i/item/handbook-for-the-inspection-of-ships-and-issuance-of-ship-sanitation-certificates
554	World Health Organization	Handbook for the management of public health events on board ships	World Health Organization	2016	Technical guidance / guideline – international organization / authority	All infectious diseases/diseases in more than one category	YES	YES	YES	YES	YES	NO	YES	YES	YES	NO	YES	YES	NO	All regions/more than one region	https://www.who.int/publications/i/item/handbook-for-the-management-of-public-health-events-on-board-ships
555	World Health Organization	International Health Regulations (2005) Third Edition	World Health Organization	2016	Legislation / regulation – international organization / authority	All infectious diseases/diseases in more than one category	YES	YES	YES	YES	YES	NO	YES	YES	YES	NO	YES	YES	NO	All regions/more than one region	https://www.who.int/publications/i/item/9789241580496
556	World Health Organization	International health regulations (‎2005): a guide for public health emergency contingency planning at designated points of entry	World Health Organization	2012	Technical guidance / guideline – international organization / authority	All infectious diseases/diseases in more than one category	NO	NO	NO	NO	YES	NO	YES	YES	YES	NO	YES	YES	NO	All regions/more than one region	https://www.who.int/publications/i/item/international-health-regulations-(-2005)-a-guide-for-public-health-emergency-contingency-planning-at-designated-points-of-entry
557	World Health Organization	International health regulations (‎2005)‎: assessment tool for core capacity requirements at designated airports, ports and ground crossings	World Health Organization	2020	Technical guidance / guideline – international organization / authority	All infectious diseases/diseases in more than one category	NO	NO	NO	NO	YES	NO	NO	NO	NO	NO	YES	YES	NO	All regions/more than one region	https://www.who.int/publications/i/item/WHO-HSE-IHR-LYO-2009-9
558	World Health Organization	International medical guide for ships: including the ship's medicine chest	World Health Organization	2007	Technical guidance / guideline – international organization / authority	All infectious diseases/diseases in more than one category	YES	YES	YES	YES	NO	NO	YES	YES	YES	NO	YES	YES	NO	All regions/more than one region	https://apps.who.int/iris/handle/10665/43814
559	World Health Organization	International Travel and Health	World Health Organization	2012	Technical guidance / guideline – international organization / authority	All infectious diseases/diseases in more than one category	YES	YES	YES	YES	YES	NO	YES	NO	NO	NO	YES	NO	NO	All regions/more than one region	https://www.who.int/publications/i/item/9789241580472
560	World Health Organization	Joint external evaluation tool: International Health Regulations (2005)	World Health Organization	2005	Technical guidance / guideline – international organization / authority	All infectious diseases/diseases in more than one category	NO	NO	NO	NO	YES	NO	NO	NO	NO	NO	NO	NO	NO	All regions/more than one region	https://apps.who.int/iris/bitstream/handle/10665/204368/9789241510172_eng.pdf
561	World Health Organization	Joint external evaluation tool: International Health Regulations (2005) - Third Edition	World Health Organization	2022	Technical guidance / guideline – international organization / authority	All infectious diseases/diseases in more than one category	NO	NO	NO	NO	YES	NO	NO	NO	NO	NO	NO	NO	NO	All regions/more than one region	https://apps.who.int/iris/handle/10665/357087
562	World Health Organization	Key considerations for repatriation and quarantine of travellers in relation to the outbreak of novel coronavirus 2019-nCoV (11 February 2020)	World Health Organization	2020	Technical guidance / guideline – international organization / authority	Specific for respiratory diseases (ILI, COVID-19, SARS-CoV-1)	NO	NO	NO	NO	YES	NO	YES	NO	YES	NO	YES	NO	NO	All regions/more than one region	https://www.who.int/news-room/articles-detail/key-considerations-for-repatriation-and-quarantine-of-travellers-in-relation-to-the-outbreak-of-novel-coronavirus-2019-ncov
563	World Health Organization	Management of events on board ships	World Health Organization	2007	Other	All infectious diseases/diseases in more than one category	YES	YES	YES	YES	YES	NO	YES	YES	YES	NO	YES	YES	NO	All regions/more than one region	https://www.who.int/publications/i/item/management-of-events-on-board-ships
564	World Health Organization	Management of ill travellers at points of entry – international airports, ports and ground crossings – in the context of COVID-19 outbreak: interim guidance, 16 February 2020	World Health Organization	2020	Technical guidance / guideline – international organization / authority	Specific for respiratory diseases (ILI, COVID-19, SARS-CoV-1)	NO	NO	NO	NO	YES	NO	YES	YES	YES	NO	YES	YES	NO	All regions/more than one region	https://apps.who.int/iris/handle/10665/331003
565	World Health Organization	Management of ill travellers at points of entry (international airports, seaports, and ground crossings) in the context of COVID-19, interim guidance, 19 March 2020	World Health Organization	2020	Technical guidance / guideline – international organization / authority	Specific for respiratory diseases (ILI, COVID-19, SARS-CoV-1)	NO	NO	NO	NO	YES	NO	YES	YES	YES	NO	YES	YES	NO	All regions/more than one region	https://apps.who.int/iris/handle/10665/331512
566	World Health Organization	Operational considerations for managing COVID-19 cases and outbreaks on board ships: interim guidance, 24 February 2020	World Health Organization	2020	Technical guidance / guideline – international organization / authority	Specific for respiratory diseases (ILI, COVID-19, SARS-CoV-1)	YES	YES	YES	YES	YES	NO	YES	YES	YES	NO	YES	YES	NO	All regions/more than one region	https://apps.who.int/iris/handle/10665/331164
567	World Health Organization	Operational considerations for managing COVID-19 cases or outbreaks on board ships: interim guidance, 25 March 2020	World Health Organization	2020	Technical guidance / guideline – international organization / authority	Specific for respiratory diseases (ILI, COVID-19, SARS-CoV-1)	YES	YES	YES	YES	YES	NO	YES	YES	YES	NO	YES	YES	NO	All regions/more than one region	https://apps.who.int/iris/handle/10665/331591
568	World Health Organization	Policy considerations for implementing a risk-based approach to international travel in the context of COVID-19, 2 July 2021	World Health Organization	2021	Technical guidance / guideline – international organization / authority	Specific for respiratory diseases (ILI, COVID-19, SARS-CoV-1)	NO	NO	NO	NO	YES	NO	YES	YES	NO	NO	YES	NO	NO	All regions/more than one region	https://www.who.int/publications/i/item/WHO-2019-nCoV-Policy-Brief-Risk-based-international-travel-2021.1
569	World Health Organization	Public health considerations while resuming international travel	World Health Organization	2020	Report – international organization / authority	Specific for respiratory diseases (ILI, COVID-19, SARS-CoV-1)	NO	NO	NO	NO	YES	NO	YES	YES	YES	NO	YES	NO	NO	All regions/more than one region	https://www.who.int/news-room/articles-detail/public-health-considerations-while-resuming-international-travel
570	World Health Organization	Public health measures taken at international borders during early stages of pandemic influenza A (H1N1) 2009 : preliminary results : Background = Mesures de santé publique appliquées aux frontières au début de la pandémie de grippe A (H1N1) 2009 : résultats préliminaires : Généralités	Weekly Epidemiological Record = Relevé épidémiologique hebdomadaire	2010	Peer-reviewed – other	Specific for respiratory diseases (ILI, COVID-19, SARS-CoV-1)	NO	NO	NO	NO	YES	NO	NO	NO	NO	NO	YES	NO	NO	All regions/more than one region	https://apps.who.int/iris/handle/10665/241567
571	World Health Organization	Sanitation on ships: compendium of outbreaks of foodborne and waterborne disease and Legionnaires' disease associated with ships: 1970-2000	World Health Organization	2001	Peer-reviewed – review	All infectious diseases/diseases in more than one category	YES	YES	NO	NO	NO	NO	YES	YES	YES	NO	YES	YES	NO	All regions/more than one region	https://apps.who.int/iris/handle/10665/67188
572	World Health Organization	Technical considerations for implementing a risk-based approach to international travel in the context of COVID-19: Interim guidance, 2 July 2021	World Health Organization	2021	Technical guidance / guideline – international organization / authority	Specific for respiratory diseases (ILI, COVID-19, SARS-CoV-1)	NO	NO	NO	NO	YES	NO	YES	YES	NO	NO	YES	YES	NO	All regions/more than one region	https://www.who.int/publications/i/item/WHO-2019-nCoV-Risk-based-international-travel-2021.1
573	World Health Organization	Updated WHO advice for international traffic in relation to the outbreak of the novel coronavirus 2019-nCoV	World Health Organization	2020	Other	Specific for respiratory diseases (ILI, COVID-19, SARS-CoV-1)	NO	NO	NO	NO	YES	NO	YES	YES	NO	NO	YES	NO	NO	All regions/more than one region	https://www.who.int/news-room/articles-detail/updated-who-advice-for-international-traffic-in-relation-to-the-outbreak-of-the-novel-coronavirus-2019-ncov-24-jan
574	World Health Organization	Updated WHO recommendations for international traffic in relation to COVID-19 outbreak	World Health Organization	2020	Other	Specific for respiratory diseases (ILI, COVID-19, SARS-CoV-1)	NO	NO	NO	NO	YES	NO	YES	YES	NO	NO	YES	NO	NO	All regions/more than one region	https://www.who.int/news-room/articles-detail/updated-who-recommendations-for-international-traffic-in-relation-to-covid-19-outbreak
575	World Health Organization	WHO advice for international traffic in relation to the SARS-CoV-2 Omicron variant (B.1.1.529)	World Health Organization	2021	Other	Specific for respiratory diseases (ILI, COVID-19, SARS-CoV-1)	NO	NO	NO	NO	YES	NO	YES	NO	NO	NO	YES	NO	NO	All regions/more than one region	https://www.who.int/news-room/articles-detail/who-advice-for-international-traffic-in-relation-to-the-sars-cov-2-omicron-variant
576	World Health Organization	WHO advice for international travel and trade in relation to the outbreak of pneumonia caused by a new coronavirus in China	World Health Organization	2020	Other	Specific for respiratory diseases (ILI, COVID-19, SARS-CoV-1)	YES	YES	YES	YES	YES	NO	YES	YES	YES	NO	YES	YES	NO	All regions/more than one region	https://www.who.int/news-room/articles-detail/who-advice-for-international-travel-and-trade-in-relation-to-the-outbreak-of-pneumonia-caused-by-a-new-coronavirus-in-china
577	World Health Organization	WHO guide to ship sanitation	World Health Organization	2011	Technical guidance / guideline – international organization / authority	All infectious diseases/diseases in more than one category	YES	YES	YES	YES	YES	NO	NO	NO	NO	NO	NO	YES	NO	All regions/more than one region	https://apps.who.int/iris/handle/10665/43193
578	World Health Organization	WHO interim guidance for Ebola event management at points of entry	World Health Organization	2014	Technical guidance / guideline – international organization / authority	Other	NO	NO	NO	NO	YES	NO	YES	YES	YES	NO	YES	YES	NO	All regions/more than one region	https://apps.who.int/iris/handle/10665/131827
579	World Health Organization = Organisation mondiale de la Santé	Preventing the international spread of Ebola virus by comprehensive, risk-informed measures at points of entry and compliance with the International Health Regulations (‎2005)‎	Weekly Epidemiological Record = Relevé épidémiologique hebdomadaire	2019	Peer-reviewed – other	Other	NO	NO	NO	NO	YES	NO	NO	NO	NO	NO	YES	YES	NO	All regions/more than one region	https://apps.who.int/iris/handle/10665/279757
580	World Health Organization Regional Office for Africa	Technical note to WHO AFRO Member States on international travel	World Health Organization Regional Office for Africa	2022	Technical guidance / guideline – regional or national organization / authority	Specific for respiratory diseases (ILI, COVID-19, SARS-CoV-1)	NO	NO	NO	NO	YES	NO	NO	NO	NO	NO	YES	YES	NO	Other	https://apps.who.int/iris/handle/10665/357631
581	World Health Organization Regional Office for Europe	Action plan to improve public health preparedness and response in the WHO European Region 2018–2023	World Health Organization Regional Office for Europe	2019	Report – regional or national organization / authority	All infectious diseases/diseases in more than one category	NO	NO	NO	NO	YES	NO	NO	NO	NO	NO	NO	NO	NO	Europe	https://apps.who.int/iris/handle/10665/312235
582	World Health Organization Regional Office for Europe	Operational framework for international travel-related public health measures in the context of COVID-19	World Health Organization Regional Office for Europe	2021	Report – regional or national organization / authority	Specific for respiratory diseases (ILI, COVID-19, SARS-CoV-1)	NO	NO	NO	NO	YES	NO	NO	NO	NO	NO	YES	YES	NO	Europe	https://apps.who.int/iris/handle/10665/346165
583	World Health Organization Regional Office for Europe	Self-assessment tool for the evaluation of essential public health operations in the WHO European Region	World Health Organization Regional Office for Europe	2015	Technical guidance / guideline – regional or national organization / authority	All infectious diseases/diseases in more than one category	NO	NO	NO	NO	YES	NO	NO	NO	NO	NO	NO	NO	NO	Europe	https://apps.who.int/iris/handle/10665/344398
584	World Health Organization Regional Office for Europe	WHO public health checklist for controlling the spread of COVID-19 in ships, sea ports and inland ports	World Health Organization	2021	Technical guidance / guideline – regional or national organization / authority	Specific for respiratory diseases (ILI, COVID-19, SARS-CoV-1)	YES	YES	YES	YES	YES	NO	YES	YES	YES	NO	YES	YES	NO	All regions/more than one region	https://apps.who.int/iris/handle/10665/346703
585	World Health Organization Regional Office for South-East Asia	Pandemic influenza preparedness in the WHO South-East Asia Region: a model for planning regional preparedness for other priority high-threat pathogens	World Health Organization Regional Office for South-East Asia	2020	Peer-reviewed – other	Specific for respiratory diseases (ILI, COVID-19, SARS-CoV-1)	NO	NO	NO	NO	YES	NO	NO	NO	NO	NO	NO	NO	NO	Other	https://apps.who.int/iris/handle/10665/331830
586	World Health Organization Regional Office for South-East Asia	Rising Trend of Aedes aegypti Indices at Various International Ports ans Airports of India	Dengue Bulletin	2001	Peer-reviewed – other	Specific for vector-borne diseases (malaria, Zika etc.)	NO	NO	NO	NO	YES	NO	NO	NO	NO	NO	NO	YES	NO	Other	https://apps.who.int/iris/handle/10665/163681
587	World Health Organization Regional Office for South-East Asia	IHR core capacities at points of entry: Report of a Regional Meeting Colombo, Sri Lanka, 14-16 July 2010	World Health Organization Regional Office for South-East Asia	2011	Report – regional or national organization / authority	All infectious diseases/diseases in more than one category	NO	NO	NO	NO	YES	NO	NO	NO	NO	NO	NO	NO	NO	Other	https://apps.who.int/iris/handle/10665/205318
588	World Health Organization Regional Office for South-East Asia	International Health Regulations (2005) core capacities at points of entry: Report of a regional meeting 26–28 June 2013, Kochi, India	World Health Organization Regional Office for South-East Asia	2015	Report – regional or national organization / authority	All infectious diseases/diseases in more than one category	NO	NO	NO	NO	YES	YES	NO	NO	NO	NO	NO	NO	NO	Other	https://apps.who.int/iris/handle/10665/181589
589	World Health Organization Regional Office for the Americas (AMRO)/Pan American Health Organization (PAHO)	Considerations on Social Distancing and Travel-Related Measures in the Context of the Response to COVID-19 Pandemic, 27 April 2020	World Health Organization Regional Office for the Americas (AMRO)/Pan American Health Organization (PAHO)	2020	Technical guidance / guideline – regional or national organization / authority	Specific for respiratory diseases (ILI, COVID-19, SARS-CoV-1)	YES	YES	YES	YES	YES	NO	YES	YES	NO	NO	YES	YES	NO	Other	https://iris.paho.org/handle/10665.2/52409
590	World Health Organization Regional Office for the Americas (AMRO)/Pan American Health Organization (PAHO)	Considerations on the Adjustments of Social Distancing and Travel-Related Measures in the Context of the Response to COVID-19 Pandemic, 24 April 2020	World Health Organization Regional Office for the Americas (AMRO)/Pan American Health Organization (PAHO)	2020	Report – regional or national organization / authority	Specific for respiratory diseases (ILI, COVID-19, SARS-CoV-1)	NO	NO	NO	NO	YES	NO	NO	NO	NO	NO	YES	NO	NO	Other	https://iris.paho.org/bitstream/handle/10665.2/52407/PAHOPHECPICOVID-19200027_eng.pdf?sequence=1&isAllowed=y
591	World Health Organization Regional Office for the Americas (AMRO)/Pan American Health Organization (PAHO)	Recommendations for Cleaning and Disinfection Public Places: Supermarkets, Markets, Neighborhood Stores, Banks, Public Transport, and Others, 11 May 2020	World Health Organization Regional Office for the Americas (AMRO)/Pan American Health Organization (PAHO)	2020	Technical guidance / guideline – regional or national organization / authority	Specific for respiratory diseases (ILI, COVID-19, SARS-CoV-1)	NO	NO	NO	NO	YES	NO	NO	NO	NO	NO	NO	YES	NO	Other	https://iris.paho.org/handle/10665.2/52188
592	World Health Organization Regional Office for the Eastern Mediterranean	COVID-19 strategic preparedness and response plan: reinforcing the collective readiness and response in the WHO Eastern Mediterranean Region, 2021 edition	World Health Organization Regional Office for the Eastern Mediterranean	2021	Report – regional or national organization / authority	Specific for respiratory diseases (ILI, COVID-19, SARS-CoV-1)	NO	NO	NO	NO	YES	NO	NO	NO	NO	NO	NO	NO	NO	Other	https://apps.who.int/iris/handle/10665/354368
593	World Health Organization Regional Office for the Western Pacific	Learning and improving from the COVID-19 response in the Western Pacific Region	World Health Organization Regional Office for the Western Pacific	2022	Report – regional or national organization / authority	Specific for respiratory diseases (ILI, COVID-19, SARS-CoV-1)	NO	NO	NO	NO	YES	NO	NO	NO	NO	NO	NO	NO	NO	Other	https://apps.who.int/iris/handle/10665/364783
594	World Health Organization Regional Office for the Western Pacific	Considerations to relax border restrictions in the Western Pacific Region	World Health Organization Regional Office for the Western Pacific	2020	Technical guidance / guideline – regional or national organization / authority	Specific for respiratory diseases (ILI, COVID-19, SARS-CoV-1)	NO	NO	NO	NO	YES	NO	NO	NO	NO	NO	YES	NO	NO	Other	https://apps.who.int/iris/handle/10665/333044
595	World Health Organization Regional Office for the Western Pacific	Informal Consultation on the Development of Technical Guidance for Public Health Emergency Planning at Designated Points of Entry, Manila, Philippines, 18 - 19 February 2010: report	World Health Organization Regional Office for the Western Pacific	2010	Report – regional or national organization / authority	All infectious diseases/diseases in more than one category	NO	NO	NO	NO	YES	NO	NO	NO	NO	NO	NO	NO	NO	Other	https://apps.who.int/iris/handle/10665/208396
596	World Health Organization Regional Office for the Western Pacific	Meeting on Points of Entry Capacity and Preparedness for Public Health Emergency Response under the International Health Regulations (‎2005)‎, Manila, Philippines, 26-28 October 2011: report	World Health Organization Regional Office for the Western Pacific	2011	Report – regional or national organization / authority	All infectious diseases/diseases in more than one category	NO	NO	NO	NO	YES	NO	NO	NO	NO	NO	NO	NO	NO	Other	https://apps.who.int/iris/handle/10665/207148
597	World Health Organization Regional Office for the Western Pacific	Regional Meeting to Strengthen IHR (2005) Core Capacities at Designated Points of Entry, Xiamen, China, 2-4 November 2016: meeting report	World Health Organization Regional Office for the Western Pacific	2016	Report – regional or national organization / authority	All infectious diseases/diseases in more than one category	NO	NO	NO	NO	YES	NO	NO	NO	NO	NO	YES	YES	NO	Other	https://apps.who.int/iris/handle/10665/258653
598	World Health Organization Regional Office for the Western Pacific	Regional Workshop to Strengthen Core Capacities at Designated Points of Entry under the International Health Regulations (2005), Ningbo, China, 23-26 April 2013: meeting report	World Health Organization Regional Office for the Western Pacific	2013	Report – regional or national organization / authority	All infectious diseases/diseases in more than one category	NO	NO	NO	NO	YES	NO	NO	NO	NO	NO	YES	NO	NO	Other	https://apps.who.int/iris/handle/10665/246430
599	World Health Organization Regional Office for the Western Pacific	WHO-ASEAN Meeting on Public Health Measures at International Points of Entry: New Roles under the International Health Regulations (2005), Manila, Philippines, 24-26 November 2009: report	World Health Organization Regional Office for the Western Pacific	2009	Report – regional or national organization / authority	All infectious diseases/diseases in more than one category	NO	NO	NO	NO	YES	NO	NO	NO	NO	NO	NO	NO	NO	Other	https://apps.who.int/iris/handle/10665/208578
600	World Health Organization Writing Group; Bell D, Nicoll A, Fukuda K, Horby P, Monto A, Hayden F, Wylks C, Sanders L, Van Tam J	Nonpharmaceutical Interventions for Pandemic Influenza, International Measures	Emerging Infectious Diseases	2006	Peer-reviewed – original article	Specific for respiratory diseases (ILI, COVID-19, SARS-CoV-1)	YES	NO	NO	NO	YES	NO	NO	NO	NO	NO	YES	NO	NO	All regions/more than one region	https://wwwnc.cdc.gov/eid/article/12/1/pdfs/05-1370.pdf
601	World Health Organization & Inter-Parliamentary Union	Strengthening health security preparedness: the International Health Regulations (2005)	World Health Organization & Inter-Parliamentary Union	2022	Report – international organization / authority	All infectious diseases/diseases in more than one category	NO	NO	NO	NO	YES	NO	NO	NO	NO	NO	YES	YES	NO	All regions/more than one region	https://apps.who.int/iris/handle/10665/359833
602	Xu L, Peng J, Wang M, Yang J	Lessons and suggestions to travelers and cruise ships in the fight against COVID-19	QJM	2021	Peer-reviewed – other	Specific for respiratory diseases (ILI, COVID-19, SARS-CoV-1)	YES	NO	NO	NO	NO	NO	YES	YES	NO	NO	YES	NO	NO	All regions/more than one region	https://www.ncbi.nlm.nih.gov/pmc/articles/PMC7543646/
603	Xu P, Jia W, Qian H, Xiao S, Miao T, Yen HL, Tan H, Kang M, Cowling BJ, Li Y	Lack of cross-transmission of SARS-CoV-2 between passenger's cabins on the Diamond Princess cruise ship	Building and Environment	2021	Peer-reviewed – original article	Specific for respiratory diseases (ILI, COVID-19, SARS-CoV-1)	YES	NO	NO	NO	NO	NO	YES	YES	NO	NO	NO	YES	NO	Other	https://www.scopus.com/inward/record.uri?eid=2-s2.0-85105255812&doi=10.1016%2fj.buildenv.2021.107839&partnerID=40&md5=7ad1b070c3faa7e07318a16a469b54d7
604	Yamagishi T, Doi Y	Insights on Coronavirus Disease 2019 Epidemiology From a Historic Cruise Ship Quarantine	Clinical Infectious Diseases	2021	Peer-reviewed – other	Specific for respiratory diseases (ILI, COVID-19, SARS-CoV-1)	YES	NO	NO	NO	NO	NO	YES	YES	NO	NO	NO	NO	NO	Other	https://pubmed.ncbi.nlm.nih.gov/32798226/
605	Yamagishi T, Kamiya H, Kakimoto K, Suzuki M, Wakita T	Descriptive study of COVID-19 outbreak among passengers and crew on Diamond Princess cruise ship, Yokohama Port, Japan, 20 January to 9 February 2020	Eurosurveillance	2020	Peer-reviewed – original article	Specific for respiratory diseases (ILI, COVID-19, SARS-CoV-1)	YES	NO	NO	NO	NO	NO	YES	YES	NO	NO	YES	NO	NO	Other	https://www.eurosurveillance.org/content/10.2807/1560-7917.ES.2020.25.23.2000272
606	Yamagishi T, Ohnishi M, Matsunaga N, Kakimoto K, Kamiya H, Okamoto K, Suzuki M, Gu Y, Sakaguchi M, Tajima T, Takaya S, Ohmagari N, Takeda M, Matsuyama S, Shirato K, Nao H, Hasegawa H, Kageyama T, Takayama I, Saito S, Wada K, Fujita R, Saito H, Okinaka K, Griffith M, Parry AE, Barnetson B, Leonard J, Wakita T, Taskforce for the COVID-19 Cruise Ship Outbreak	Environmental sampling for severe acute respiratory syndrome coronavirus 2 during a COVID-19 outbreak on the diamond princess cruise ship	Journal of Infectious Diseases	2020	Peer-reviewed – original article	Specific for respiratory diseases (ILI, COVID-19, SARS-CoV-1)	YES	NO	NO	NO	NO	NO	NO	NO	NO	NO	NO	YES	NO	Other	https://www.ncbi.nlm.nih.gov/pmc/articles/PMC7454703/
607	Yamahata Y, Shibata A	Preparation for quarantine on the cruise ship Diamond Princess in Japan due to COVID-19	JMIR Public Health and Surveillance	2020	Peer-reviewed – original article	Specific for respiratory diseases (ILI, COVID-19, SARS-CoV-1)	YES	NO	NO	NO	YES	YES	YES	YES	YES	NO	YES	YES	NO	Other	https://www.scopus.com/inward/record.uri?eid=2-s2.0-85085953721&doi=10.2196%2f18821&partnerID=40&md5=a11bd30eeaf5d4e0edd587aeaba76937
608	Yamakawa M, Sasai M, Kasai Y, Tsuda T, Suzuki E	Diarrhea and related factors among passengers on world cruises departing from Japan	Travel Medicine and Infectious Disease	2018	Peer-reviewed – original article	Specific for gastroenteritis	YES	NO	NO	NO	NO	NO	YES	NO	NO	NO	NO	NO	NO	All regions/more than one region	https://www.scopus.com/inward/record.uri?eid=2-s2.0-85041574489&doi=10.1016%2fj.tmaid.2018.01.004&partnerID=40&md5=06045d628c77d57639de9e2d3abf15dd
609	Yamamoto K, Ozaki A, Senoo Y, Sawano T, Tanimoto T, Sah R, et al	Underperformance of Reverse-Transcriptase Polymerase Chain Reaction in Japan and Potential Implications From Diamond Princess Cruise Ship and Other Countries During the Ongoing COVID-19 Pandemic	International Journal of Health Policy and Management	2020	Peer-reviewed – other	Specific for respiratory diseases (ILI, COVID-19, SARS-CoV-1)	YES	NO	NO	NO	NO	NO	YES	YES	NO	NO	NO	NO	NO	Other	https://pubmed.ncbi.nlm.nih.gov/32610818/
610	Yanase S, Sugimori H	Prevalence of COVID-19 and the Continued Citizen-Based Control in Japan	Advances in Experimental Medicine and Biology	2021	Peer-reviewed – other	Specific for respiratory diseases (ILI, COVID-19, SARS-CoV-1)	YES	NO	NO	NO	NO	NO	YES	YES	NO	NO	NO	NO	NO	Other	https://pubmed.ncbi.nlm.nih.gov/34279826/
611	Yasri S, Wiwanitkit V	COVID-19, guests and crews of cruise: Observation on Thai citizens	International Maritime Health	2020	Peer-reviewed – other	Specific for respiratory diseases (ILI, COVID-19, SARS-CoV-1)	YES	NO	NO	NO	NO	NO	YES	YES	NO	NO	NO	NO	NO	Other	https://pubmed.ncbi.nlm.nih.gov/32212141/
612	Yazir D, Şahin B, Yip TL, Tseng PH	Effects of COVID-19 on maritime industry: a review	International Maritime Health	2020	Peer-reviewed – review	Specific for respiratory diseases (ILI, COVID-19, SARS-CoV-1)	YES	NO	NO	NO	NO	NO	YES	YES	NO	NO	YES	NO	NO	All regions/more than one region	https://journals.viamedica.pl/international_maritime_health/article/view/72044
613	Yeh TY, Contreras GP	Viral transmission and evolution dynamics of SARS-CoV-2 in shipboard quarantine	Bulletin of the World Health Organization	2021	Peer-reviewed – original article	Specific for respiratory diseases (ILI, COVID-19, SARS-CoV-1)	YES	NO	NO	NO	NO	NO	YES	YES	NO	NO	NO	NO	NO	Other	https://pubmed.ncbi.nlm.nih.gov/34248221/
614	Yoshimura Y, Sasaki H, Horiuchi H, Miyata N, Tachikawa	Clinical characteristics of the coronavirus disease 2019 (COVID-19) outbreak on a cruise ship	Journal of Infection and Chemotherapy	2020	Peer-reviewed – other	Specific for respiratory diseases (ILI, COVID-19, SARS-CoV-1)	YES	NO	NO	NO	NO	NO	NO	NO	NO	NO	NO	NO	NO	Other	https://pubmed.ncbi.nlm.nih.gov/32565152/
615	Young BE, Wilder-Smith A	Influenza on cruise ships	Journal of Travel Medicine	2018	Peer-reviewed – other	Specific for respiratory diseases (ILI, COVID-19, SARS-CoV-1)	YES	NO	NO	NO	NO	NO	YES	NO	NO	NO	YES	NO	NO	All regions/more than one region	https://pubmed.ncbi.nlm.nih.gov/30649459/
616	Zhang N, Miao R, Huang H, Chan EYY	Contact infection of infectious disease onboard a cruise ship	Scientific Reports	2016	Peer-reviewed – original article	Specific for gastroenteritis	YES	NO	NO	NO	NO	NO	YES	NO	NO	NO	NO	YES	YES	All regions/more than one region	https://www.nature.com/articles/srep38790
617	Zhang S, Diao M, Yu W, Pei L, Lin Z, Chen D	Estimation of the reproductive number of novel coronavirus (COVID-19) and the probable outbreak size on the Diamond Princess cruise ship: A data-driven analysis	International Journal of Infectious Diseases	2020	Peer-reviewed – original article	Specific for respiratory diseases (ILI, COVID-19, SARS-CoV-1)	YES	NO	NO	NO	NO	NO	YES	YES	NO	NO	NO	NO	YES	Other	https://pubmed.ncbi.nlm.nih.gov/32097725/
618	Zhao S, Cao P, Gao D, Zhuang Z, Wang W, Ran J, et al	Modelling COVID-19 outbreak on the Diamond Princess ship using the public surveillance data	Infectious Disease Modelling	2022	Peer-reviewed – original article	Specific for respiratory diseases (ILI, COVID-19, SARS-CoV-1)	YES	NO	NO	NO	NO	NO	YES	YES	NO	NO	NO	NO	YES	Other	https://pubmed.ncbi.nlm.nih.gov/35637656/
619	Zheng L, Chen Q, Xu J, Wu F	Evaluation of intervention measures for respiratory disease transmission on cruise ships	Indoor and Built Environment	2016	Peer-reviewed – original article	Specific for respiratory diseases (ILI, COVID-19, SARS-CoV-1)	YES	NO	NO	NO	NO	NO	YES	YES	NO	NO	NO	NO	YES	All regions/more than one region	https://journals.sagepub.com/doi/full/10.1177/1420326X15600041
620	Zhou S, Han L, Liu P, Zheng ZJ	Global health governance for travel health: lessons learned from the coronavirus disease 2019 (COVID-19) outbreaks in large cruise ships	Global Health Journal	2020	Peer-reviewed – original article	Specific for respiratory diseases (ILI, COVID-19, SARS-CoV-1)	YES	NO	NO	NO	YES	NO	NO	NO	NO	NO	NO	NO	NO	All regions/more than one region	https://pubmed.ncbi.nlm.nih.gov/33294249/
